# Supplementary material for: Comparative metagenomic analysis reveals rhizosphere microbial community composition and functions help protect grapevines against salt stress
Source: Front Microbiol. 2023 Feb 20;14:1102547. doi: 10.3389/fmicb.2023.1102547 (PMC9987714; doi:10.3389/fmicb.2023.1102547)
Supplement: Supplementary file 7 [file Table_1.XLSX]

## Sheet: Sheet1
Supplementary Table 1. Number of reads remaining before and after QC processes
Sample	Raw Reads(#)	Raw Data	Clean Data	Clean Q20	Clean Q30	Clean GC(%)	Effective(%)	Non Host Data
SCK1	43804122	6570.62	6553.03	97.33	92.75	61.33	99.732	6551.36
SCK2	42525538	6378.83	6362.27	97.12	92.3	61.67	99.74	6328.2
SCK3	44640522	6696.08	6679.85	97.15	92.34	62.02	99.758	6678.34
ST1	39656770	5948.52	5934.45	97.39	92.81	62.51	99.763	5930.32
ST2	45766780	6865.02	6841.66	97.28	92.63	61.91	99.66	6835.98
ST3	40797994	6119.7	6097.38	97.28	92.65	62	99.635	6084.48
WCK1	45509674	6826.45	6800.96	97.39	92.77	62.07	99.627	6793.02
WCK2	41982400	6297.36	6274.99	97.37	92.72	62.16	99.645	6261.06
WCK3	43950976	6592.65	6571.56	97.37	92.73	61.95	99.68	6566.2
WT1	43201290	6480.19	6464.57	97.23	92.46	62.42	99.759	6458.28
WT2	44688606	6703.29	6682.35	97.25	92.4	62.39	99.688	6669.84
WT3	44000168	6600.03	6589.28	97.28	92.52	62.86	99.837	6580.64
