# Supplementary material for: Comparative metagenomic analysis reveals rhizosphere microbial community composition and functions help protect grapevines against salt stress
Source: Front Microbiol. 2023 Feb 20;14:1102547. doi: 10.3389/fmicb.2023.1102547 (PMC9987714; doi:10.3389/fmicb.2023.1102547)
Supplement: Supplementary file 8 [file Table_2.XLSX]

## Sheet: Sheet1
Supplementary Table 2: Distribution of rhizosphere microbiota in different treatment at phylum level
Mean relative abundance of each group
Treatment	Actinobacteria	Bacteroidetes	Acidobacteria	Proteobacteria	Cyanobacteria	Planctomycetes	Verrucomicrobia	Gemmatimonadetes	Chloroflexi	Firmicutes	Others
G1	12.92±0.549bc	3.56±0.105b	4.42±0.037c	48.48±0.987a	3.38±0.209a	1.05±0.055a	1.85±0.112b	2.34±0.0415a	1.41±0.026c	1.42±0.176b	19.17±0.355b
G2	22.88±1.264a	2.07±0.109c	4.45±0.112c	49.45±0.792a	0.30±0.004d	3.2±0.064b	0.98±0.063c	0.29±0.008d	0.41±0.006d	0.42±0.032c	15.56±0.193c
G3	14.01±0.288b	5.21±0.352a	5.05±0.076b	45.77±0.306b	2.53±0.179b	1.03±0.037b	2.01±0.083b	2.15±0.077b	2.06±0.022a	1.44±0.208b	18.74±0.297b
G4	11.85±0.406c	5.42±0.088a	5.34±0.108a	45.42±0.806b	1.86±0.021c	1.00±0.027b	2.75±0.126a	1.88±0.013c	1.78±0.019b	1.76±0.153a	20.94±0.225a
Note: G1: 101-14 treated with NaCl, G2: 101-14 treated with ddH2O, G3: 5BB treated with NaCl, G4: 5BB treated with ddH2O. Mean relative abuntance±Standard Deviation value. Different samll letters indicates significant difference at Tukey HSD text (P<0.05)
			0
