# Supplementary material for: Comparative metagenomic analysis reveals rhizosphere microbial community composition and functions help protect grapevines against salt stress
Source: Front Microbiol. 2023 Feb 20;14:1102547. doi: 10.3389/fmicb.2023.1102547 (PMC9987714; doi:10.3389/fmicb.2023.1102547)
Supplement: Supplementary file 9 [file Table_3.xlsx]

## Sheet: Supplementary Table 3A
Supplementary Table 3: Differential abundance of OTUs between G1 and G2; details of OTUs in each part of Venn diagrams in FIGURE 2E
Supplementary Table 3A: Differential abundance of OTUs between NaCl and ddH2O in 101-14.
OTUID	logFC	logCPM	LR	P value	Kindom	Phylum	Class	Order	Family	Genus	Level
OTU121	5.44929	11.5187	1524.34	0	Bacteria	Acidobacteria	Holophagae	Holophagales	Holophagaceae	Geothrix	Enriched
OTU1628	5.26291	12.5069	1842.57	0	Bacteria	Proteobacteria	Deltaproteobacteria	Myxococcales	Labilitrichaceae	Labilithrix	Enriched
OTU1634	4.90184	12.2817	1893.3	0	Bacteria	Proteobacteria	Deltaproteobacteria	Myxococcales	Polyangiaceae	Chondromyces	Enriched
OTU1638	4.68453	13.9643	1697.66	0	Bacteria	Proteobacteria	Deltaproteobacteria	Myxococcales	Polyangiaceae	Sorangium	Enriched
OTU1641	4.78167	12.9122	1922.32	0	Bacteria	Proteobacteria	Deltaproteobacteria	Myxococcales	Unclassified	Minicystis	Enriched
OTU165	-4.65323	13.7749	1785.25	0	Bacteria	Actinobacteria	Actinobacteria	Frankiales	Frankiaceae	Jatrophihabitans	Depleted
OTU234	-4.60563	11.6765	1558.83	0	Bacteria	Actinobacteria	Actinobacteria	Micrococcales	Microbacteriaceae	Humibacter	Depleted
OTU674	9.35817	11.5746	2845.06	0	Bacteria	Cyanobacteria	Unclassified	Nostocales	Aphanizomenonaceae	Anabaenopsis	Enriched
OTU690	7.13458	14.9704	2453.62	0	Bacteria	Cyanobacteria	Unclassified	Nostocales	Nostocaceae	Nostoc	Enriched
OTU751	-5.40812	9.68283	1796.79	0	Bacteria	Deinococcus-Thermus	Deinococci	Deinococcales	Trueperaceae	Truepera	Depleted
OTU1639	4.34551	11.9135	1441.75	1.77730242683522e-315	Bacteria	Proteobacteria	Deltaproteobacteria	Myxococcales	Sandaracinaceae	Sandaracinus	Enriched
OTU1365	3.99552	13.6716	1436.22	2.82616219114661e-314	Bacteria	Proteobacteria	Alphaproteobacteria	Rhodospirillales	Rhodospirillaceae	Dongia	Enriched
OTU1954	-4.93029	11.9538	1360.36	8.6213e-298	Bacteria	Proteobacteria	Gammaproteobacteria	Xanthomonadales	Rhodanobacteraceae	Oleiagrimonas	Depleted
OTU831	6.42044	11.4616	1313.6	1.25544e-287	Bacteria	Firmicutes	Bacilli	Bacillales	Planococcaceae	Ureibacillus	Enriched
OTU471	5.22629	11.8816	1265.08	4.39293e-277	Bacteria	Bacteroidetes	Cytophagia	Cytophagales	Cytophagaceae	Ohtaekwangia	Enriched
OTU1079	3.69928	13.2639	1251.29	4.35209e-274	Bacteria	Gemmatimonadetes	Gemmatimonadetes	Gemmatimonadales	Gemmatimonadaceae	Gemmatirosa	Enriched
OTU778	5.63546	11.7937	1220.6	2.03564e-267	Bacteria	Firmicutes	Bacilli	Bacillales	Bacillaceae	Geobacillus	Enriched
OTU1627	3.43697	14.4162	1183.65	2.17738e-259	Bacteria	Proteobacteria	Deltaproteobacteria	Myxococcales	Kofleriaceae	Haliangium	Enriched
OTU497	4.85631	11.8242	1172.82	4.91284e-257	Bacteria	Bacteroidetes	Cytophagia	Cytophagales	Unclassified	Chryseolinea	Enriched
OTU698	4.59099	11.1071	1155.61	2.71204e-253	Bacteria	Cyanobacteria	Unclassified	Nostocales	Tolypothrichaceae	Hassallia	Enriched
OTU1631	3.77478	11.0473	1153.81	6.66667e-253	Bacteria	Proteobacteria	Deltaproteobacteria	Myxococcales	Nannocystaceae	Nannocystis	Enriched
OTU1207	3.33373	12.2063	1056.51	9.36558e-232	Bacteria	Proteobacteria	Alphaproteobacteria	Rhizobiales	Unclassified	Bauldia	Enriched
OTU1850	-4.1303	9.99112	1038.93	6.19456e-228	Bacteria	Proteobacteria	Gammaproteobacteria	Oceanospirillales	Alcanivoracaceae	Alcanivorax	Depleted
OTU290	-3.65466	10.8193	1036.15	2.4915e-227	Bacteria	Actinobacteria	Actinobacteria	Nakamurellales	Nakamurellaceae	Nakamurella	Depleted
OTU1632	3.8776	9.36713	1001.63	7.95659e-220	Bacteria	Proteobacteria	Deltaproteobacteria	Myxococcales	Nannocystaceae	Plesiocystis	Enriched
OTU1640	3.70815	9.8534	1001.47	8.61896e-220	Bacteria	Proteobacteria	Deltaproteobacteria	Myxococcales	Unclassified	Enhygromyxa	Enriched
OTU1630	3.16474	11.6754	968.751	1.11364e-212	Bacteria	Proteobacteria	Deltaproteobacteria	Myxococcales	Myxococcaceae	Myxococcus	Enriched
OTU1624	3.47557	10.5067	940.33	1.67778e-206	Bacteria	Proteobacteria	Deltaproteobacteria	Myxococcales	Archangiaceae	Hyalangium	Enriched
OTU122	3.754	9.05473	905.496	6.26578e-199	Bacteria	Acidobacteria	Holophagae	Holophagales	Holophagaceae	Holophaga	Enriched
OTU1621	3.00461	12.1553	881.509	1.02699e-193	Bacteria	Proteobacteria	Deltaproteobacteria	Myxococcales	Anaeromyxobacteraceae	Anaeromyxobacter	Enriched
OTU1451	3.14495	13.6074	863.975	6.65949e-190	Bacteria	Proteobacteria	Betaproteobacteria	Burkholderiales	Burkholderiaceae	Paraburkholderia	Enriched
OTU1952	-3.35159	10.1927	856.42	2.92374e-188	Bacteria	Proteobacteria	Gammaproteobacteria	Xanthomonadales	Rhodanobacteraceae	Metallibacterium	Depleted
OTU1626	3.17315	10.412	838.165	2.71954e-184	Bacteria	Proteobacteria	Deltaproteobacteria	Myxococcales	Archangiaceae	Stigmatella	Enriched
OTU791	5.27037	8.77779	803.881	7.73173e-177	Bacteria	Firmicutes	Bacilli	Bacillales	Bacillaceae	Parageobacillus	Enriched
OTU2026	3.42836	10.5464	799.929	5.59034e-176	Bacteria	Verrucomicrobia	Opitutae	Opitutales	Opitutaceae	Lacunisphaera	Enriched
OTU1078	2.74522	12.4597	777.937	3.38134e-171	Bacteria	Gemmatimonadetes	Gemmatimonadetes	Gemmatimonadales	Gemmatimonadaceae	Gemmatimonas	Enriched
OTU1622	2.73823	11.2205	750.131	3.75703e-165	Bacteria	Proteobacteria	Deltaproteobacteria	Myxococcales	Archangiaceae	Archangium	Enriched
OTU1443	2.82304	13.9693	745.865	3.18075e-164	Bacteria	Proteobacteria	Betaproteobacteria	Burkholderiales	Burkholderiaceae	Burkholderia	Enriched
OTU2027	3.73288	13.7487	678.827	1.2025e-149	Bacteria	Verrucomicrobia	Opitutae	Opitutales	Opitutaceae	Opitutus	Enriched
OTU1642	2.8094	10.0992	674.921	8.4991e-149	Bacteria	Proteobacteria	Deltaproteobacteria	Myxococcales	Vulgatibacteraceae	Vulgatibacter	Enriched
OTU1623	2.54606	10.3474	645.209	2.46043e-142	Bacteria	Proteobacteria	Deltaproteobacteria	Myxococcales	Archangiaceae	Cystobacter	Enriched
OTU684	2.84091	8.91745	641.277	1.76322e-141	Bacteria	Cyanobacteria	Unclassified	Nostocales	Hapalosiphonaceae	Fischerella	Enriched
OTU693	2.76896	9.84029	637.617	1.10194e-140	Bacteria	Cyanobacteria	Unclassified	Nostocales	Rivulariaceae	Calothrix	Enriched
OTU277	2.69458	14.0931	637.312	1.2838e-140	Bacteria	Actinobacteria	Actinobacteria	Micromonosporales	Micromonosporaceae	Actinoplanes	Enriched
OTU196	-3.19651	8.6	601.272	8.85388e-133	Bacteria	Actinobacteria	Actinobacteria	Micrococcales	Dermacoccaceae	Luteipulveratus	Depleted
OTU164	-2.35925	12.3867	599.886	1.77214e-132	Bacteria	Actinobacteria	Actinobacteria	Frankiales	Frankiaceae	Frankia	Depleted
OTU1629	2.79613	9.38907	592.248	8.12912e-131	Bacteria	Proteobacteria	Deltaproteobacteria	Myxococcales	Myxococcaceae	Corallococcus	Enriched
OTU443	-3.63541	8.58634	584.598	3.74943e-129	Bacteria	Bacteroidetes	Cytophagia	Cytophagales	Amoebophilaceae	Candidatus Amoebophilus	Depleted
OTU295	-2.45485	11.6551	581.895	1.45182e-128	Bacteria	Actinobacteria	Actinobacteria	Propionibacteriales	Nocardioidaceae	Marmoricola	Depleted
OTU1907	-2.79913	9.0531	575.964	2.83133e-127	Bacteria	Proteobacteria	Gammaproteobacteria	Salinisphaerales	Salinisphaeraceae	Salinisphaera	Depleted
OTU125	2.48922	11.1308	571.102	3.23273e-126	Bacteria	Acidobacteria	Unclassified	Unclassified	Unclassified	Luteitalea	Enriched
OTU1165	2.37958	14.5575	564.174	1.03886e-124	Bacteria	Proteobacteria	Alphaproteobacteria	Rhizobiales	Hyphomicrobiaceae	Hyphomicrobium	Enriched
OTU1118	2.37913	10.0137	563.87	1.2101e-124	Bacteria	Proteobacteria	Alphaproteobacteria	Caulobacterales	Caulobacteraceae	Asticcacaulis	Enriched
OTU483	3.42741	8.99506	555.129	9.64255e-123	Bacteria	Bacteroidetes	Cytophagia	Cytophagales	Flammeovirgaceae	Fulvivirga	Enriched
OTU1956	2.41064	12.9436	544.521	1.95828e-120	Bacteria	Proteobacteria	Gammaproteobacteria	Xanthomonadales	Rhodanobacteraceae	Rudaea	Enriched
OTU1948	2.57938	12.9651	544.383	2.09885e-120	Bacteria	Proteobacteria	Gammaproteobacteria	Xanthomonadales	Rhodanobacteraceae	Dokdonella	Enriched
OTU1755	-2.52581	8.70645	541.454	9.10302e-120	Bacteria	Proteobacteria	Gammaproteobacteria	Chromatiales	Ectothiorhodospiraceae	Nitrococcus	Depleted
OTU126	2.57282	8.79593	518.841	7.56455e-115	Bacteria	Acidobacteria	Unclassified	Unclassified	Unclassified	Thermoanaerobaculum	Enriched
OTU109	6.60741	14.0027	514.909	5.42152e-114	Archaea	Thaumarchaeota	Unclassified	Unclassified	Unclassified	Candidatus Nitrosotalea	Enriched
OTU1132	2.33841	13.5091	510.84	4.1637e-113	Bacteria	Proteobacteria	Alphaproteobacteria	Micropepsales	Micropepsaceae	Rhizomicrobium	Enriched
OTU210	-2.23879	9.7668	510.54	4.83914e-113	Bacteria	Actinobacteria	Actinobacteria	Micrococcales	Intrasporangiaceae	Phycicoccus	Depleted
OTU1212	2.4455	13.12	507.129	2.6724e-112	Bacteria	Proteobacteria	Alphaproteobacteria	Rhizobiales	Unclassified	Methyloceanibacter	Enriched
OTU1950	-2.55234	10.9645	492.957	3.23915e-109	Bacteria	Proteobacteria	Gammaproteobacteria	Xanthomonadales	Rhodanobacteraceae	Frateuria	Depleted
OTU157	-2.16063	10.6639	489.15	2.18141e-108	Bacteria	Actinobacteria	Actinobacteria	Corynebacteriales	Nocardiaceae	Rhodococcus	Depleted
OTU1175	-2.33359	10.4062	479.217	3.16299e-106	Bacteria	Proteobacteria	Alphaproteobacteria	Rhizobiales	Methylocystaceae	Methylopila	Depleted
OTU155	-2.24016	14.1781	470.996	1.94537e-104	Bacteria	Actinobacteria	Actinobacteria	Corynebacteriales	Mycobacteriaceae	Mycobacterium	Depleted
OTU1822	2.84182	8.66791	465.414	3.19028e-103	Bacteria	Proteobacteria	Gammaproteobacteria	Legionellales	Coxiellaceae	Coxiella	Enriched
OTU437	2.20229	11.8814	457.292	1.86742e-101	Bacteria	Bacteroidetes	Chitinophagia	Chitinophagales	Chitinophagaceae	Niastella	Enriched
OTU1099	-2.35885	10.7857	455.014	5.84731e-101	Bacteria	Planctomycetes	Planctomycetia	Planctomycetales	Isosphaeraceae	Paludisphaera	Depleted
OTU696	2.15753	9.05466	452.308	2.26872e-100	Bacteria	Cyanobacteria	Unclassified	Nostocales	Scytonemataceae	Scytonema	Enriched
OTU151	-2.32571	8.43634	445.303	7.5902e-99	Bacteria	Actinobacteria	Actinobacteria	Corynebacteriales	Gordoniaceae	Gordonia	Depleted
OTU214	-2.28525	9.61414	437.379	4.02538e-97	Bacteria	Actinobacteria	Actinobacteria	Micrococcales	Intrasporangiaceae	Tetrasphaera	Depleted
OTU116	-2.07639	13.2108	435.767	9.03052e-97	Bacteria	Acidobacteria	Acidobacteriia	Acidobacteriales	Acidobacteriaceae	Silvibacterium	Depleted
OTU292	-2.23705	9.21163	433.323	3.07308e-96	Bacteria	Actinobacteria	Actinobacteria	Propionibacteriales	Nocardioidaceae	Aeromicrobium	Depleted
OTU1747	-2.27747	9.44333	428.469	3.49975e-95	Bacteria	Proteobacteria	Gammaproteobacteria	Chromatiales	Ectothiorhodospiraceae	Acidihalobacter	Depleted
OTU1625	2.57568	8.61513	427.801	4.89135e-95	Bacteria	Proteobacteria	Deltaproteobacteria	Myxococcales	Archangiaceae	Melittangium	Enriched
OTU1202	2.17597	8.79223	422.381	7.40094e-94	Bacteria	Proteobacteria	Alphaproteobacteria	Rhizobiales	Rhodobiaceae	Candidatus Phaeomarinobacter	Enriched
OTU1393	2.01298	10.9519	417.96	6.78332e-93	Bacteria	Proteobacteria	Alphaproteobacteria	Rhodospirillales	Unclassified	Enhydrobacter	Enriched
OTU1113	-2.20498	9.745	416.945	1.12853e-92	Bacteria	Planctomycetes	Planctomycetia	Planctomycetales	Planctomycetaceae	Schlesneria	Depleted
OTU1100	-2.03491	11.5125	412.551	1.02049e-91	Bacteria	Planctomycetes	Planctomycetia	Planctomycetales	Isosphaeraceae	Singulisphaera	Depleted
OTU235	-2.12151	10.611	408.044	9.76831e-91	Bacteria	Actinobacteria	Actinobacteria	Micrococcales	Microbacteriaceae	Leifsonia	Depleted
OTU1121	1.98641	11.7691	402.461	1.60402e-89	Bacteria	Proteobacteria	Alphaproteobacteria	Caulobacterales	Caulobacteraceae	Phenylobacterium	Enriched
OTU1195	-2.2724	8.0243	397.996	1.50402e-88	Bacteria	Proteobacteria	Alphaproteobacteria	Rhizobiales	Rhizobiaceae	Pararhizobium	Depleted
OTU433	2.24739	10.6081	397.756	1.69587e-88	Bacteria	Bacteroidetes	Chitinophagia	Chitinophagales	Chitinophagaceae	Flavisolibacter	Enriched
OTU204	-2.20038	8.93079	388.662	1.61884e-86	Bacteria	Actinobacteria	Actinobacteria	Micrococcales	Intrasporangiaceae	Intrasporangium	Depleted
OTU104	3.10521	8.51614	388.281	1.95948e-86	Archaea	Thaumarchaeota	Nitrososphaeria	Nitrososphaerales	Nitrososphaeraceae	Nitrososphaera	Enriched
OTU1102	-2.09831	8.85943	387.824	2.46385e-86	Bacteria	Planctomycetes	Planctomycetia	Planctomycetales	Planctomycetaceae	Fuerstia	Depleted
OTU1120	1.95717	12.1329	380.945	7.74901e-85	Bacteria	Proteobacteria	Alphaproteobacteria	Caulobacterales	Caulobacteraceae	Caulobacter	Enriched
OTU1145	-1.94119	10.3487	380.565	9.37446e-85	Bacteria	Proteobacteria	Alphaproteobacteria	Rhizobiales	Beijerinckiaceae	Methyloferula	Depleted
OTU432	2.25821	10.5496	376.198	8.36917e-84	Bacteria	Bacteroidetes	Chitinophagia	Chitinophagales	Chitinophagaceae	Flavihumibacter	Enriched
OTU1542	-2.25979	8.57758	375.637	1.10862e-83	Bacteria	Proteobacteria	Betaproteobacteria	Nitrosomonadales	Gallionellaceae	Sulfuricella	Depleted
OTU224	-2.10183	8.28593	372.278	5.9736e-83	Bacteria	Actinobacteria	Actinobacteria	Micrococcales	Microbacteriaceae	Cryobacterium	Depleted
OTU169	-2.12449	8.7841	371.545	8.62769e-83	Bacteria	Actinobacteria	Actinobacteria	Geodermatophilales	Geodermatophilaceae	Modestobacter	Depleted
OTU147	-1.97232	8.53396	368.789	3.4342e-82	Bacteria	Actinobacteria	Actinobacteria	Catenulisporales	Actinospicaceae	Actinospica	Depleted
OTU1096	1.9861	11.8587	366.279	1.20906e-81	Bacteria	Planctomycetes	Planctomycetia	Planctomycetales	Gemmataceae	Gemmata	Enriched
OTU439	2.13289	8.71275	362.231	9.20038e-81	Bacteria	Bacteroidetes	Chitinophagia	Chitinophagales	Chitinophagaceae	Sediminibacterium	Enriched
OTU167	-1.94221	10.1557	356.816	1.38969e-79	Bacteria	Actinobacteria	Actinobacteria	Geodermatophilales	Geodermatophilaceae	Blastococcus	Depleted
OTU1408	2.08372	11.7631	354.508	4.42082e-79	Bacteria	Proteobacteria	Alphaproteobacteria	Sphingomonadales	Erythrobacteraceae	Erythrobacter	Enriched
OTU229	-2.21733	7.98296	354.326	4.84378e-79	Bacteria	Actinobacteria	Actinobacteria	Micrococcales	Microbacteriaceae	Frondihabitans	Depleted
OTU1204	1.80012	10.6125	348.121	1.08749e-77	Bacteria	Proteobacteria	Alphaproteobacteria	Rhizobiales	Rhodobiaceae	Parvibaculum	Enriched
OTU249	-1.88337	10.2238	342.348	1.9656e-76	Bacteria	Actinobacteria	Actinobacteria	Micrococcales	Micrococcaceae	Arthrobacter	Depleted
OTU440	2.02701	10.8866	340.98	3.90323e-76	Bacteria	Bacteroidetes	Chitinophagia	Chitinophagales	Chitinophagaceae	Segetibacter	Enriched
OTU1189	-1.88121	8.87483	327.286	3.74974e-73	Bacteria	Proteobacteria	Alphaproteobacteria	Rhizobiales	Phyllobacteriaceae	Pseudaminobacter	Depleted
OTU1962	-2.00538	9.46975	318.415	3.20748e-71	Bacteria	Proteobacteria	Gammaproteobacteria	Xanthomonadales	Xanthomonadaceae	Stenotrophomonas	Depleted
OTU1936	-1.93376	8.67396	314.741	2.02482e-70	Bacteria	Proteobacteria	Gammaproteobacteria	Unclassified	Unclassified	Thiohalobacter	Depleted
OTU168	-1.69641	10.3428	306.482	1.27561e-68	Bacteria	Actinobacteria	Actinobacteria	Geodermatophilales	Geodermatophilaceae	Geodermatophilus	Depleted
OTU1143	-1.69884	10.5188	306.422	1.31456e-68	Bacteria	Proteobacteria	Alphaproteobacteria	Rhizobiales	Beijerinckiaceae	Methylocapsa	Depleted
OTU1951	-2.03809	9.66897	301.946	1.24129e-67	Bacteria	Proteobacteria	Gammaproteobacteria	Xanthomonadales	Rhodanobacteraceae	Luteibacter	Depleted
OTU276	-1.87632	8.59574	297.505	1.1518e-66	Bacteria	Actinobacteria	Actinobacteria	Micromonosporales	Micromonosporaceae	Actinocatenispora	Depleted
OTU173	-1.67431	9.74288	288.481	1.06536e-64	Bacteria	Actinobacteria	Actinobacteria	Jiangellales	Jiangellaceae	Jiangella	Depleted
OTU1489	1.7173	10.9482	286.222	3.30917e-64	Bacteria	Proteobacteria	Betaproteobacteria	Burkholderiales	Oxalobacteraceae	Noviherbaspirillum	Enriched
OTU1705	-1.99662	7.92544	282.821	1.82289e-63	Bacteria	Proteobacteria	Gammaproteobacteria	Alteromonadales	Shewanellaceae	Shewanella	Depleted
OTU1183	-1.7449	8.24884	277.456	2.69094e-62	Bacteria	Proteobacteria	Alphaproteobacteria	Rhizobiales	Phyllobacteriaceae	Chelativorans	Depleted
OTU1184	-1.67026	8.81282	275.889	5.90881e-62	Bacteria	Proteobacteria	Alphaproteobacteria	Rhizobiales	Phyllobacteriaceae	Hoeflea	Depleted
OTU307	-2.29648	7.63092	274.402	1.24586e-61	Bacteria	Actinobacteria	Actinobacteria	Propionibacteriales	Propionibacteriaceae	Microlunatus	Depleted
OTU1103	-2.0045	8.71337	273.19	2.28961e-61	Bacteria	Planctomycetes	Planctomycetia	Planctomycetales	Planctomycetaceae	Gimesia	Depleted
OTU237	-1.57117	10.4979	272.385	3.42864e-61	Bacteria	Actinobacteria	Actinobacteria	Micrococcales	Microbacteriaceae	Microbacterium	Depleted
OTU430	-2.05839	8.55037	263.841	2.49611e-59	Bacteria	Bacteroidetes	Chitinophagia	Chitinophagales	Chitinophagaceae	Crenotalea	Depleted
OTU1501	1.60876	9.22784	260.68	1.2196e-58	Bacteria	Proteobacteria	Betaproteobacteria	Burkholderiales	Unclassified	Rhizobacter	Enriched
OTU846	4.94877	13.7822	256.863	8.28579e-58	Bacteria	Firmicutes	Bacilli	Bacillales	Thermoactinomycetaceae	Planifilum	Enriched
OTU1949	-1.8741	11.6792	247.362	9.76398e-56	Bacteria	Proteobacteria	Gammaproteobacteria	Xanthomonadales	Rhodanobacteraceae	Dyella	Depleted
OTU1958	-1.64688	9.30468	246.135	1.80766e-55	Bacteria	Proteobacteria	Gammaproteobacteria	Xanthomonadales	Xanthomonadaceae	Luteimonas	Depleted
OTU133	-1.59025	13.5665	245.581	2.38643e-55	Bacteria	Actinobacteria	Actinobacteria	Acidothermales	Acidothermaceae	Acidothermus	Depleted
OTU1860	-1.57924	9.50381	244.589	3.9278e-55	Bacteria	Proteobacteria	Gammaproteobacteria	Oceanospirillales	Halomonadaceae	Halomonas	Depleted
OTU1155	1.53887	10.4406	242.484	1.12985e-54	Bacteria	Proteobacteria	Alphaproteobacteria	Rhizobiales	Bradyrhizobiaceae	Variibacter	Enriched
OTU174	-1.52358	8.9729	234.971	4.91152e-53	Bacteria	Actinobacteria	Actinobacteria	Kineosporiales	Kineosporiaceae	Angustibacter	Depleted
OTU1101	-1.48868	10.2429	231.478	2.83793e-52	Bacteria	Planctomycetes	Planctomycetia	Planctomycetales	Planctomycetaceae	Blastopirellula	Depleted
OTU1551	-1.803	7.98025	224.946	7.54248e-51	Bacteria	Proteobacteria	Betaproteobacteria	Nitrosomonadales	Nitrosomonadaceae	Nitrosovibrio	Depleted
OTU1739	-1.49328	10.0342	223.64	1.45327e-50	Bacteria	Proteobacteria	Gammaproteobacteria	Chromatiales	Chromatiaceae	Nitrosococcus	Depleted
OTU1450	1.52866	10.5339	222.968	2.03663e-50	Bacteria	Proteobacteria	Betaproteobacteria	Burkholderiales	Burkholderiaceae	Pandoraea	Enriched
OTU1550	-1.58151	9.8553	220.087	8.65617e-50	Bacteria	Proteobacteria	Betaproteobacteria	Nitrosomonadales	Nitrosomonadaceae	Nitrosospira	Depleted
OTU297	-1.52397	14.4024	219.588	1.11257e-49	Bacteria	Actinobacteria	Actinobacteria	Propionibacteriales	Nocardioidaceae	Nocardioides	Depleted
OTU205	-1.84252	8.1659	218.54	1.88305e-49	Bacteria	Actinobacteria	Actinobacteria	Micrococcales	Intrasporangiaceae	Janibacter	Depleted
OTU1114	-1.57218	8.75696	214.65	1.32864e-48	Bacteria	Planctomycetes	Planctomycetia	Planctomycetales	Planctomycetaceae	Thermogutta	Depleted
OTU1343	-1.42998	9.17109	213.343	2.56156e-48	Bacteria	Proteobacteria	Alphaproteobacteria	Rhodospirillales	Acetobacteraceae	Acidisphaera	Depleted
OTU1170	1.3416	14.0179	208.406	3.05954e-47	Bacteria	Proteobacteria	Alphaproteobacteria	Rhizobiales	Hyphomicrobiaceae	Rhodoplanes	Enriched
OTU1220	1.31773	16.2076	208.257	3.29729e-47	Bacteria	Proteobacteria	Alphaproteobacteria	Rhizobiales	Xanthobacteraceae	Pseudolabrys	Enriched
OTU1690	-1.55805	8.33261	206.842	6.71315e-47	Bacteria	Proteobacteria	Gammaproteobacteria	Alteromonadales	Alteromonadaceae	Mangrovitalea	Depleted
OTU435	1.60396	9.0598	205.577	1.2674e-46	Bacteria	Bacteroidetes	Chitinophagia	Chitinophagales	Chitinophagaceae	Hydrotalea	Enriched
OTU438	1.6039	10.7861	204.356	2.34027e-46	Bacteria	Bacteroidetes	Chitinophagia	Chitinophagales	Chitinophagaceae	Parafilimonas	Enriched
OTU387	1.51758	8.93968	202.32	6.50868e-46	Bacteria	Armatimonadetes	Fimbriimonadia	Fimbriimonadales	Fimbriimonadaceae	Fimbriimonas	Enriched
OTU1549	-1.47496	9.50013	201.1	1.20156e-45	Bacteria	Proteobacteria	Betaproteobacteria	Nitrosomonadales	Nitrosomonadaceae	Nitrosomonas	Depleted
OTU1115	-1.49484	8.92212	198.716	3.98144e-45	Bacteria	Proteobacteria	Acidithiobacillia	Acidithiobacillales	Acidithiobacillaceae	Acidithiobacillus	Depleted
OTU1107	-1.40384	10.043	198.371	4.73545e-45	Bacteria	Planctomycetes	Planctomycetia	Planctomycetales	Planctomycetaceae	Planctomyces	Depleted
OTU1849	1.41129	13.0864	191.751	1.31892e-43	Bacteria	Proteobacteria	Gammaproteobacteria	Nevskiales	Sinobacteraceae	Steroidobacter	Enriched
OTU321	-1.26057	11.1079	187.626	1.04867e-42	Bacteria	Actinobacteria	Actinobacteria	Pseudonocardiales	Pseudonocardiaceae	Amycolatopsis	Depleted
OTU331	-1.41399	8.60566	186.762	1.61885e-42	Bacteria	Actinobacteria	Actinobacteria	Pseudonocardiales	Pseudonocardiaceae	Saccharopolyspora	Depleted
OTU428	-1.41948	12.1718	186.236	2.10886e-42	Bacteria	Bacteroidetes	Chitinophagia	Chitinophagales	Chitinophagaceae	Chitinophaga	Depleted
OTU1206	1.37547	9.41785	184.904	4.11919e-42	Bacteria	Proteobacteria	Alphaproteobacteria	Rhizobiales	Rhodobiaceae	Tepidicaulis	Enriched
OTU281	2.59056	8.4398	183.771	7.28086e-42	Bacteria	Actinobacteria	Actinobacteria	Micromonosporales	Micromonosporaceae	Couchioplanes	Enriched
OTU156	-1.31052	10.5067	182.62	1.29811e-41	Bacteria	Actinobacteria	Actinobacteria	Corynebacteriales	Nocardiaceae	Nocardia	Depleted
OTU1444	1.26946	10.5584	182.104	1.68326e-41	Bacteria	Proteobacteria	Betaproteobacteria	Burkholderiales	Burkholderiaceae	Caballeronia	Enriched
OTU348	-1.46977	8.72727	182.059	1.72123e-41	Bacteria	Actinobacteria	Actinobacteria	Streptosporangiales	Streptosporangiaceae	Microtetraspora	Depleted
OTU117	-1.3376	10.8905	177.394	1.79635e-40	Bacteria	Acidobacteria	Acidobacteriia	Acidobacteriales	Acidobacteriaceae	Terracidiphilus	Depleted
OTU176	-1.34044	9.17648	176.819	2.39877e-40	Bacteria	Actinobacteria	Actinobacteria	Kineosporiales	Kineosporiaceae	Kineosporia	Depleted
OTU442	-1.64263	8.36177	175.797	4.01098e-40	Bacteria	Bacteroidetes	Chitinophagia	Chitinophagales	Chitinophagaceae	Thermoflavifilum	Depleted
OTU330	-1.5576	8.48508	175.424	4.83657e-40	Bacteria	Actinobacteria	Actinobacteria	Pseudonocardiales	Pseudonocardiaceae	Saccharomonospora	Depleted
OTU329	-1.23873	11.5289	174.42	8.01238e-40	Bacteria	Actinobacteria	Actinobacteria	Pseudonocardiales	Pseudonocardiaceae	Pseudonocardia	Depleted
OTU1342	-1.30756	9.73801	170.667	5.29025e-39	Bacteria	Proteobacteria	Alphaproteobacteria	Rhodospirillales	Acetobacteraceae	Acidiphilium	Depleted
OTU183	-1.2527	9.71584	170.02	7.32479e-39	Bacteria	Actinobacteria	Actinobacteria	Micrococcales	Cellulomonadaceae	Cellulomonas	Depleted
OTU1506	-1.37458	9.40803	169.136	1.14231e-38	Bacteria	Proteobacteria	Betaproteobacteria	Burkholderiales	Unclassified	Thiomonas	Depleted
OTU426	-1.49454	9.44823	167.499	2.60255e-38	Bacteria	Bacteroidetes	Chitinophagia	Chitinophagales	Chitinophagaceae	Arachidicoccus	Depleted
OTU1759	-1.39756	8.07202	166.673	3.94291e-38	Bacteria	Proteobacteria	Gammaproteobacteria	Chromatiales	Ectothiorhodospiraceae	Thiohalomonas	Depleted
OTU338	-1.24067	9.91497	164.583	1.12841e-37	Bacteria	Actinobacteria	Actinobacteria	Streptomycetales	Streptomycetaceae	Streptacidiphilus	Depleted
OTU1453	1.28715	10.0735	159.764	1.27387e-36	Bacteria	Proteobacteria	Betaproteobacteria	Burkholderiales	Burkholderiaceae	Ralstonia	Enriched
OTU294	-1.26122	9.13906	158.629	2.25526e-36	Bacteria	Actinobacteria	Actinobacteria	Propionibacteriales	Nocardioidaceae	Kribbella	Depleted
OTU1377	1.30354	9.73109	158.057	3.00707e-36	Bacteria	Proteobacteria	Alphaproteobacteria	Rhodospirillales	Rhodospirillaceae	Nitrospirillum	Enriched
OTU123	1.28563	9.94413	155.732	9.68974e-36	Bacteria	Acidobacteria	Solibacteres	Solibacterales	Bryobacteraceae	Bryobacter	Enriched
OTU1473	1.24173	8.85706	154.878	1.48855e-35	Bacteria	Proteobacteria	Betaproteobacteria	Burkholderiales	Comamonadaceae	Pelomonas	Enriched
OTU1142	-1.30448	9.81857	151.552	7.93785e-35	Bacteria	Proteobacteria	Alphaproteobacteria	Rhizobiales	Beijerinckiaceae	Beijerinckia	Depleted
OTU1186	-1.32019	8.58896	148.302	4.07522e-34	Bacteria	Proteobacteria	Alphaproteobacteria	Rhizobiales	Phyllobacteriaceae	Nitratireductor	Depleted
OTU1150	1.13843	12.8034	147.883	5.03242e-34	Bacteria	Proteobacteria	Alphaproteobacteria	Rhizobiales	Bradyrhizobiaceae	Nitrobacter	Enriched
OTU291	-1.15713	10.3032	144.488	2.77957e-33	Bacteria	Actinobacteria	Actinobacteria	Propionibacteriales	Nocardioidaceae	Actinopolymorpha	Depleted
OTU1216	1.07162	12.6821	136.922	1.25421e-31	Bacteria	Proteobacteria	Alphaproteobacteria	Rhizobiales	Unclassified	Pseudorhodoplanes	Enriched
OTU357	1.55257	13.2696	136.761	1.35988e-31	Bacteria	Actinobacteria	Actinobacteria	Streptosporangiales	Thermomonosporaceae	Actinomadura	Enriched
OTU1758	-1.15435	9.88561	134.155	5.05325e-31	Bacteria	Proteobacteria	Gammaproteobacteria	Chromatiales	Ectothiorhodospiraceae	Thioalkalivibrio	Depleted
OTU1555	-1.14819	9.46583	130.313	3.4999e-30	Bacteria	Proteobacteria	Betaproteobacteria	Nitrosomonadales	Thiobacillaceae	Thiobacillus	Depleted
OTU1119	1.10524	9.82221	126.923	1.93127e-29	Bacteria	Proteobacteria	Alphaproteobacteria	Caulobacterales	Caulobacteraceae	Brevundimonas	Enriched
OTU128	-1.12377	8.31786	122.397	1.89009e-28	Bacteria	Actinobacteria	Acidimicrobiia	Acidimicrobiales	Acidimicrobiaceae	Acidithrix	Depleted
OTU1498	1.10273	9.17168	120.525	4.85517e-28	Bacteria	Proteobacteria	Betaproteobacteria	Burkholderiales	Unclassified	Methylibium	Enriched
OTU1826	1.22583	9.54994	119.15	9.70888e-28	Bacteria	Proteobacteria	Gammaproteobacteria	Legionellales	Legionellaceae	Legionella	Enriched
OTU1955	-2.54082	14.5947	119.08	1.00609e-27	Bacteria	Proteobacteria	Gammaproteobacteria	Xanthomonadales	Rhodanobacteraceae	Rhodanobacter	Depleted
OTU1418	1.06037	11.0333	116.921	2.98731e-27	Bacteria	Proteobacteria	Alphaproteobacteria	Sphingomonadales	Sphingomonadaceae	Sphingopyxis	Enriched
OTU489	1.1041	9.59338	112.09	3.41521e-26	Bacteria	Bacteroidetes	Cytophagia	Cytophagales	Hymenobacteraceae	Hymenobacter	Enriched
OTU112	-1.07806	8.83249	111.964	3.63817e-26	Bacteria	Acidobacteria	Acidobacteriia	Acidobacteriales	Acidobacteriaceae	Bryocella	Depleted
OTU371	0.97112	12.9482	110.153	9.07201e-26	Bacteria	Actinobacteria	Rubrobacteria	Gaiellales	Gaiellaceae	Gaiella	Enriched
OTU124	0.997008	12.2105	108.54	2.04665e-25	Bacteria	Acidobacteria	Solibacteres	Solibacterales	Solibacteraceae	Candidatus Solibacter	Enriched
OTU1964	-1.05622	10.0049	108.474	2.1159e-25	Bacteria	Proteobacteria	Gammaproteobacteria	Xanthomonadales	Xanthomonadaceae	Xanthomonas	Depleted
OTU163	-1.05821	9.23002	107.173	4.08e-25	Bacteria	Actinobacteria	Actinobacteria	Frankiales	Cryptosporangiaceae	Cryptosporangium	Depleted
OTU1192	0.959725	11.1125	103.644	2.42157e-24	Bacteria	Proteobacteria	Alphaproteobacteria	Rhizobiales	Rhizobiaceae	Kaistia	Enriched
OTU655	0.966686	10.6634	101.602	6.78762e-24	Bacteria	Chloroflexi	Thermomicrobia	Sphaerobacterales	Sphaerobacteraceae	Sphaerobacter	Enriched
OTU1149	0.924057	15.2629	99.9365	1.5736e-23	Bacteria	Proteobacteria	Alphaproteobacteria	Rhizobiales	Bradyrhizobiaceae	Bradyrhizobium	Enriched
OTU347	-1.00781	9.76585	97.9563	4.27719e-23	Bacteria	Actinobacteria	Actinobacteria	Streptosporangiales	Streptosporangiaceae	Microbispora	Depleted
OTU1433	-2.38321	10.0559	97.2626	6.07165e-23	Bacteria	Proteobacteria	Betaproteobacteria	Burkholderiales	Alcaligenaceae	Candidimonas	Depleted
OTU1109	-0.956059	10.3336	96.7211	7.98147e-23	Bacteria	Planctomycetes	Planctomycetia	Planctomycetales	Planctomycetaceae	Rhodopirellula	Depleted
OTU1691	-1.05067	9.11587	95.387	1.56577e-22	Bacteria	Proteobacteria	Gammaproteobacteria	Alteromonadales	Alteromonadaceae	Marinobacter	Depleted
OTU771	1.15561	10.6808	95.3606	1.58678e-22	Bacteria	Firmicutes	Bacilli	Bacillales	Bacillaceae	Bacillus	Enriched
OTU325	-1.15142	8.45191	93.5808	3.89945e-22	Bacteria	Actinobacteria	Actinobacteria	Pseudonocardiales	Pseudonocardiaceae	Kutzneria	Depleted
OTU1412	0.936093	11.829	93.4901	4.08235e-22	Bacteria	Proteobacteria	Alphaproteobacteria	Sphingomonadales	Sphingomonadaceae	Novosphingobium	Enriched
OTU354	-1.17335	8.88643	92.738	5.96973e-22	Bacteria	Actinobacteria	Actinobacteria	Streptosporangiales	Streptosporangiaceae	Streptosporangium	Depleted
OTU1137	-0.970648	8.73306	90.4827	1.86601e-21	Bacteria	Proteobacteria	Alphaproteobacteria	Rhizobiales	Aurantimonadaceae	Aurantimonas	Depleted
OTU1713	1.97753	8.95629	86.9606	1.10704e-20	Bacteria	Proteobacteria	Gammaproteobacteria	Cellvibrionales	Cellvibrionaceae	Cellvibrio	Enriched
OTU342	-1.02527	8.58057	80.0227	3.70131e-19	Bacteria	Actinobacteria	Actinobacteria	Streptosporangiales	Nocardiopsaceae	Nocardiopsis	Depleted
OTU525	0.884146	10.3467	78.6891	7.2697e-19	Bacteria	Bacteroidetes	Flavobacteriia	Flavobacteriales	Flavobacteriaceae	Flavobacterium	Enriched
OTU589	0.909281	11.5535	78.6052	7.58508e-19	Bacteria	Bacteroidetes	Sphingobacteriia	Sphingobacteriales	Sphingobacteriaceae	Mucilaginibacter	Enriched
OTU1185	-0.812931	13.1022	78.5299	7.8796e-19	Bacteria	Proteobacteria	Alphaproteobacteria	Rhizobiales	Phyllobacteriaceae	Mesorhizobium	Depleted
OTU111	-0.863404	12.8598	76.3223	2.40953e-18	Bacteria	Acidobacteria	Acidobacteriia	Acidobacteriales	Acidobacteriaceae	Acidobacterium	Depleted
OTU1164	0.963769	8.78067	74.0087	7.77725e-18	Bacteria	Proteobacteria	Alphaproteobacteria	Rhizobiales	Hyphomicrobiaceae	Filomicrobium	Enriched
OTU651	0.807146	9.96981	73.8333	8.50008e-18	Bacteria	Chloroflexi	Ktedonobacteria	Ktedonobacterales	Ktedonobacteraceae	Ktedonobacter	Enriched
OTU654	0.811697	9.7428	73.2385	1.14891e-17	Bacteria	Chloroflexi	Thermomicrobia	Sphaerobacterales	Sphaerobacteraceae	Nitrolancea	Enriched
OTU1441	-1.72426	8.49155	71.7648	2.42445e-17	Bacteria	Proteobacteria	Betaproteobacteria	Burkholderiales	Alcaligenaceae	Pusillimonas	Depleted
OTU1960	-0.842603	10.3294	69.7394	6.76816e-17	Bacteria	Proteobacteria	Gammaproteobacteria	Xanthomonadales	Xanthomonadaceae	Pseudoxanthomonas	Depleted
OTU1953	-0.861229	12.2232	69.4345	7.89956e-17	Bacteria	Proteobacteria	Gammaproteobacteria	Xanthomonadales	Rhodanobacteraceae	Mizugakiibacter	Depleted
OTU1606	0.804374	9.64005	68.8223	1.07745e-16	Bacteria	Proteobacteria	Deltaproteobacteria	Desulfovibrionales	Desulfovibrionaceae	Desulfovibrio	Enriched
OTU477	0.924077	9.54278	68.4402	1.30784e-16	Bacteria	Bacteroidetes	Cytophagia	Cytophagales	Cytophagaceae	Spirosoma	Enriched
OTU339	-0.739742	13.7644	66.422	3.64019e-16	Bacteria	Actinobacteria	Actinobacteria	Streptomycetales	Streptomycetaceae	Streptomyces	Depleted
OTU332	-0.848385	8.54367	65.8752	4.80399e-16	Bacteria	Actinobacteria	Actinobacteria	Pseudonocardiales	Pseudonocardiaceae	Saccharothrix	Depleted
OTU1088	0.814096	10.5579	65.726	5.18167e-16	Bacteria	Nitrospirae	Nitrospira	Nitrospirales	Nitrospiraceae	Nitrospira	Enriched
OTU1152	0.75405	11.1584	65.4163	6.06355e-16	Bacteria	Proteobacteria	Alphaproteobacteria	Rhizobiales	Bradyrhizobiaceae	Rhodopseudomonas	Enriched
OTU1106	-0.840796	8.57753	64.2485	1.09677e-15	Bacteria	Planctomycetes	Planctomycetia	Planctomycetales	Planctomycetaceae	Planctomicrobium	Depleted
OTU462	0.842247	8.86164	62.1641	3.15995e-15	Bacteria	Bacteroidetes	Cytophagia	Cytophagales	Cytophagaceae	Dyadobacter	Enriched
OTU114	-0.744908	9.7877	61.15	5.28878e-15	Bacteria	Acidobacteria	Acidobacteriia	Acidobacteriales	Acidobacteriaceae	Edaphobacter	Depleted
OTU652	0.755689	8.99299	59.1491	1.4617e-14	Bacteria	Chloroflexi	Ktedonobacteria	Thermogemmatisporales	Thermogemmatisporaceae	Thermogemmatispora	Enriched
OTU118	-0.778539	10.1846	57.2495	3.83894e-14	Bacteria	Acidobacteria	Acidobacteriia	Acidobacteriales	Acidobacteriaceae	Terriglobus	Depleted
OTU1169	0.721445	9.39355	54.12	1.8861e-13	Bacteria	Proteobacteria	Alphaproteobacteria	Rhizobiales	Hyphomicrobiaceae	Rhodomicrobium	Enriched
OTU1389	-0.756228	8.45103	53.5561	2.51313e-13	Bacteria	Proteobacteria	Alphaproteobacteria	Rhodospirillales	Rhodospirillaceae	Thalassospira	Depleted
OTU1618	0.707171	10.0348	53.3617	2.7746e-13	Bacteria	Proteobacteria	Deltaproteobacteria	Desulfuromonadales	Geobacteraceae	Geobacter	Enriched
OTU1488	0.687325	10.5644	50.9047	9.69608e-13	Bacteria	Proteobacteria	Betaproteobacteria	Burkholderiales	Oxalobacteraceae	Massilia	Enriched
OTU1167	-0.730896	8.89518	50.8056	1.01984e-12	Bacteria	Proteobacteria	Alphaproteobacteria	Rhizobiales	Hyphomicrobiaceae	Pelagibacterium	Depleted
OTU119	0.694288	9.98193	48.2728	3.70855e-12	Bacteria	Acidobacteria	Blastocatellia	Unclassified	Pyrinomonadaceae	Pyrinomonas	Enriched
OTU1190	-0.772721	8.43626	48.1137	4.02198e-12	Bacteria	Proteobacteria	Alphaproteobacteria	Rhizobiales	Rhizobiaceae	Agrobacterium	Depleted
OTU1845	0.74496	8.81877	47.5939	5.24309e-12	Bacteria	Proteobacteria	Gammaproteobacteria	Nevskiales	Sinobacteraceae	Hydrocarboniphaga	Enriched
OTU1552	-0.678501	8.57865	43.5698	4.09103e-11	Bacteria	Proteobacteria	Betaproteobacteria	Nitrosomonadales	Sterolibacteriaceae	Methyloversatilis	Depleted
OTU1116	-0.65706	9.09711	43.4976	4.24476e-11	Bacteria	Proteobacteria	Acidithiobacillia	Acidithiobacillales	Thermithiobacillaceae	Thermithiobacillus	Depleted
OTU1344	-0.640677	8.87603	40.837	1.65475e-10	Bacteria	Proteobacteria	Alphaproteobacteria	Rhodospirillales	Acetobacteraceae	Acidocella	Depleted
OTU1199	-0.613383	8.99167	37.7198	8.16728e-10	Bacteria	Proteobacteria	Alphaproteobacteria	Rhizobiales	Rhizobiaceae	Sinorhizobium	Depleted
OTU2029	0.639048	10.0374	37.4023	9.61071e-10	Bacteria	Verrucomicrobia	Spartobacteria	Chthoniobacterales	Chthoniobacteraceae	Chthoniobacter	Enriched
OTU349	-0.587907	9.94628	36.7473	1.3448e-09	Bacteria	Actinobacteria	Actinobacteria	Streptosporangiales	Streptosporangiaceae	Nonomuraea	Depleted
OTU1959	-0.5708	11.2367	35.5661	2.46537e-09	Bacteria	Proteobacteria	Gammaproteobacteria	Xanthomonadales	Xanthomonadaceae	Lysobacter	Depleted
OTU1565	-0.628928	9.06373	33.8317	6.00918e-09	Bacteria	Proteobacteria	Betaproteobacteria	Rhodocyclales	Zoogloeaceae	Thauera	Depleted
OTU388	0.590699	8.87974	33.4429	7.3388e-09	Bacteria	Bacteroidetes	Bacteroidia	Bacteroidales	Bacteroidaceae	Bacteroides	Enriched
OTU1448	-0.553141	9.00773	33.0375	9.04003e-09	Bacteria	Proteobacteria	Betaproteobacteria	Burkholderiales	Burkholderiaceae	Lautropia	Depleted
OTU115	-0.588867	10.9571	32.4239	1.23955e-08	Bacteria	Acidobacteria	Acidobacteriia	Acidobacteriales	Acidobacteriaceae	Granulicella	Depleted
OTU1670	-0.547774	9.3028	32.1085	1.45799e-08	Bacteria	Proteobacteria	Gammaproteobacteria	Acidiferrobacterales	Acidiferrobacteraceae	Sulfurifustis	Depleted
OTU166	0.559547	10.5745	31.7925	1.71557e-08	Bacteria	Actinobacteria	Actinobacteria	Frankiales	Sporichthyaceae	Sporichthya	Enriched
OTU218	-0.622348	8.33821	31.5749	1.91895e-08	Bacteria	Actinobacteria	Actinobacteria	Micrococcales	Microbacteriaceae	Agromyces	Depleted
OTU1219	-0.53716	9.02861	29.62	5.25604e-08	Bacteria	Proteobacteria	Alphaproteobacteria	Rhizobiales	Xanthobacteraceae	Labrys	Depleted
OTU1362	0.503172	11.8888	29.4724	5.67183e-08	Bacteria	Proteobacteria	Alphaproteobacteria	Rhodospirillales	Rhodospirillaceae	Azospirillum	Enriched
OTU1147	0.485753	12.2698	28.2767	1.05155e-07	Bacteria	Proteobacteria	Alphaproteobacteria	Rhizobiales	Bradyrhizobiaceae	Afipia	Enriched
OTU278	-0.595061	8.5475	27.4196	1.63767e-07	Bacteria	Actinobacteria	Actinobacteria	Micromonosporales	Micromonosporaceae	Asanoa	Depleted
OTU1404	-0.526192	9.15176	27.3392	1.70718e-07	Bacteria	Proteobacteria	Alphaproteobacteria	Sneathiellales	Sneathiellaceae	Oceanibacterium	Depleted
OTU113	-0.50019	10.7225	27.1385	1.89391e-07	Bacteria	Acidobacteria	Acidobacteriia	Acidobacteriales	Acidobacteriaceae	CandidatusKoribacter	Depleted
OTU285	-0.484898	11.9143	26.6227	2.47325e-07	Bacteria	Actinobacteria	Actinobacteria	Micromonosporales	Micromonosporaceae	Micromonospora	Depleted
OTU1159	-0.479675	10.0624	26.535	2.58802e-07	Bacteria	Proteobacteria	Alphaproteobacteria	Rhizobiales	Chelatococcaceae	Chelatococcus	Depleted
OTU1837	-0.548803	8.72819	26.2717	2.96597e-07	Bacteria	Proteobacteria	Gammaproteobacteria	Methylococcales	Methylococcaceae	Methylomonas	Depleted
OTU375	0.477178	13.294	25.7823	3.82187e-07	Bacteria	Actinobacteria	Thermoleophilia	Solirubrobacterales	Solirubrobacteraceae	Solirubrobacter	Enriched
OTU728	0.501985	9.27913	25.2042	5.15692e-07	Bacteria	Cyanobacteria	Unclassified	Synechococcales	Leptolyngbyaceae	Leptolyngbya	Enriched
OTU1734	-0.543412	9.90972	24.7556	6.5081e-07	Bacteria	Proteobacteria	Gammaproteobacteria	Chromatiales	Chromatiaceae	CandidatusTenderia	Depleted
OTU1191	-0.508773	8.6033	24.1447	8.93624e-07	Bacteria	Proteobacteria	Alphaproteobacteria	Rhizobiales	Rhizobiaceae	Ensifer	Depleted
OTU448	0.625851	8.55038	23.8676	1.03192e-06	Bacteria	Bacteroidetes	Cytophagia	Cytophagales	Cyclobacteriaceae	Algoriphagus	Enriched
OTU818	0.461423	10.5149	23.7932	1.07258e-06	Bacteria	Firmicutes	Bacilli	Bacillales	Paenibacillaceae	Paenibacillus	Enriched
OTU753	-0.482876	9.27336	23.7194	1.11456e-06	Bacteria	Deinococcus-Thermus	Deinococci	Thermales	Thermaceae	Meiothermus	Depleted
OTU372	0.433903	10.2107	20.8148	5.05902e-06	Bacteria	Actinobacteria	Rubrobacteria	Rubrobacterales	Rubrobacteraceae	Rubrobacter	Enriched
OTU148	-0.461514	9.32801	20.7821	5.14627e-06	Bacteria	Actinobacteria	Actinobacteria	Catenulisporales	Catenulisporaceae	Catenulispora	Depleted
OTU1105	-0.46983	10.5923	20.3059	6.59982e-06	Bacteria	Planctomycetes	Planctomycetia	Planctomycetales	Planctomycetaceae	Pirellula	Depleted
OTU1447	0.448311	10.3448	20.2414	6.82591e-06	Bacteria	Proteobacteria	Betaproteobacteria	Burkholderiales	Burkholderiaceae	Cupriavidus	Enriched
OTU1350	0.631427	8.38637	19.7717	8.72672e-06	Bacteria	Proteobacteria	Alphaproteobacteria	Rhodospirillales	Acetobacteraceae	Gluconacetobacter	Enriched
OTU1455	0.536915	8.83469	18.9016	1.37635e-05	Bacteria	Proteobacteria	Betaproteobacteria	Burkholderiales	Comamonadaceae	Acidovorax	Enriched
OTU1223	0.439658	9.03189	18.6549	1.56641e-05	Bacteria	Proteobacteria	Alphaproteobacteria	Rhizobiales	Xanthobacteraceae	Xanthobacter	Enriched
OTU1307	0.400149	10.7377	18.3983	1.79222e-05	Bacteria	Proteobacteria	Alphaproteobacteria	Rhodobacterales	Rhodobacteraceae	Rhodovulum	Enriched
OTU1174	0.389917	9.62919	17.0866	3.57138e-05	Bacteria	Proteobacteria	Alphaproteobacteria	Rhizobiales	Methylocystaceae	Methylocystis	Enriched
OTU1370	0.3781	10.7551	16.1943	5.71656e-05	Bacteria	Proteobacteria	Alphaproteobacteria	Rhodospirillales	Rhodospirillaceae	Inquilinus	Enriched
OTU1367	-0.394516	8.76769	14.8502	0.000116397	Bacteria	Proteobacteria	Alphaproteobacteria	Rhodospirillales	Rhodospirillaceae	Ferrovibrio	Depleted
OTU1171	-0.349356	11.395	14.3489	0.000151867	Bacteria	Proteobacteria	Alphaproteobacteria	Rhizobiales	Methylobacteriaceae	Methylobacterium	Depleted
OTU490	0.411121	9.33118	14.2601	0.000159204	Bacteria	Bacteroidetes	Cytophagia	Cytophagales	Hymenobacteraceae	Pontibacter	Enriched
OTU1097	-0.383515	9.65101	13.9244	0.000190314	Bacteria	Planctomycetes	Planctomycetia	Planctomycetales	Gemmataceae	Zavarzinella	Depleted
OTU1431	-0.511783	10.5607	13.8432	0.000198716	Bacteria	Proteobacteria	Betaproteobacteria	Burkholderiales	Alcaligenaceae	Bordetella	Depleted
OTU1830	-0.365824	9.65961	13.5402	0.000233506	Bacteria	Proteobacteria	Gammaproteobacteria	Methylococcales	Methylococcaceae	Methylocaldum	Depleted
OTU2033	-0.38108	13.8589	13.4755	0.000241696	Bacteria	Verrucomicrobia	Verrucomicrobiae	Verrucomicrobiales	Verrucomicrobiasubdivision3	Pedosphaera	Depleted
OTU1163	0.332731	14.5625	13.3739	0.000255153	Bacteria	Proteobacteria	Alphaproteobacteria	Rhizobiales	Hyphomicrobiaceae	Devosia	Enriched
OTU1483	0.335198	9.52395	11.9496	0.000546595	Bacteria	Proteobacteria	Betaproteobacteria	Burkholderiales	Oxalobacteraceae	Collimonas	Enriched
OTU616	0.319318	10.4269	11.7108	0.000621368	Bacteria	Candidatus Tectomicrobia	Unclassified	Unclassified	Unclassified	Candidatus Entotheonella	Enriched
OTU1374	0.304817	10.2387	10.3052	0.00132653	Bacteria	Proteobacteria	Alphaproteobacteria	Rhodospirillales	Rhodospirillaceae	Magnetospirillum	Enriched
OTU1218	0.285278	9.79235	8.96017	0.00275929	Bacteria	Proteobacteria	Alphaproteobacteria	Rhizobiales	Xanthobacteraceae	Azorhizobium	Enriched
OTU1564	-0.315787	9.4036	8.66441	0.00324485	Bacteria	Proteobacteria	Betaproteobacteria	Rhodocyclales	Zoogloeaceae	Azoarcus	Depleted
OTU1197	-0.253446	11.6319	7.38062	0.00659306	Bacteria	Proteobacteria	Alphaproteobacteria	Rhizobiales	Rhizobiaceae	Rhizobium	Depleted
OTU516	0.304464	9.0778	7.19517	0.00731002	Bacteria	Bacteroidetes	Flavobacteriia	Flavobacteriales	Flavobacteriaceae	Chryseobacterium	Enriched
OTU1485	0.26387	9.33891	6.63088	0.0100226	Bacteria	Proteobacteria	Betaproteobacteria	Burkholderiales	Oxalobacteraceae	Herbaspirillum	Enriched
OTU592	0.23463	10.8065	5.54489	0.0185347	Bacteria	Bacteroidetes	Sphingobacteriia	Sphingobacteriales	Sphingobacteriaceae	Pedobacter	Enriched
OTU1416	0.222832	11.3893	5.40841	0.0200399	Bacteria	Proteobacteria	Alphaproteobacteria	Sphingomonadales	Sphingomonadaceae	Sphingobium	Enriched
OTU376	0.217496	10.6473	5.09552	0.0239877	Bacteria	Actinobacteria	Thermoleophilia	Thermoleophilales	Thermoleophilaceae	Thermoleophilum	Enriched
OTU1380	0.203078	10.0108	4.57607	0.0324214	Bacteria	Proteobacteria	Alphaproteobacteria	Rhodospirillales	Rhodospirillaceae	Oceanibaculum	Enriched
OTU1480	0.197833	10.9379	4.54949	0.0329286	Bacteria	Proteobacteria	Betaproteobacteria	Burkholderiales	Comamonadaceae	Variovorax	Enriched
OTU1846	0.197714	11.0553	4.14417	0.0417781	Bacteria	Proteobacteria	Gammaproteobacteria	Nevskiales	Sinobacteraceae	Nevskia	Enriched
OTU1347	-0.191611	8.99134	3.4883	0.0618041	Bacteria	Proteobacteria	Alphaproteobacteria	Rhodospirillales	Acetobacteraceae	Belnapia	NotSig
OTU1358	-0.171419	10.2586	3.4235	0.0642746	Bacteria	Proteobacteria	Alphaproteobacteria	Rhodospirillales	Acetobacteraceae	Roseomonas	NotSig
OTU1487	0.176742	9.10115	3.15499	0.0756951	Bacteria	Proteobacteria	Betaproteobacteria	Burkholderiales	Oxalobacteraceae	Janthinobacterium	NotSig
OTU1161	-0.140522	8.96891	2.15381	0.142217	Bacteria	Proteobacteria	Alphaproteobacteria	Rhizobiales	Hyphomicrobiaceae	Blastochloris	NotSig
OTU1434	-1.30091	12.1374	1.72946	0.18848	Bacteria	Proteobacteria	Betaproteobacteria	Burkholderiales	Alcaligenaceae	Castellaniella	NotSig
OTU1426	-0.368719	9.25334	1.70493	0.191644	Bacteria	Proteobacteria	Betaproteobacteria	Burkholderiales	Alcaligenaceae	Achromobacter	NotSig
OTU750	-0.125393	9.68652	1.58755	0.207677	Bacteria	Deinococcus-Thermus	Deinococci	Deinococcales	Deinococcaceae	Deinococcus	NotSig
OTU1387	0.114894	10.404	1.56139	0.211462	Bacteria	Proteobacteria	Alphaproteobacteria	Rhodospirillales	Rhodospirillaceae	Skermanella	NotSig
OTU1406	0.108914	12.609	1.23386	0.266657	Bacteria	Proteobacteria	Alphaproteobacteria	Sphingomonadales	Erythrobacteraceae	Altererythrobacter	NotSig
OTU1148	0.0900296	11.1438	0.958403	0.32759	Bacteria	Proteobacteria	Alphaproteobacteria	Rhizobiales	Bradyrhizobiaceae	Bosea	NotSig
OTU1957	-0.0670809	9.06029	0.367183	0.544544	Bacteria	Proteobacteria	Gammaproteobacteria	Xanthomonadales	Xanthomonadaceae	Arenimonas	NotSig
OTU1474	-0.0574911	10.1075	0.354769	0.551426	Bacteria	Proteobacteria	Betaproteobacteria	Burkholderiales	Comamonadaceae	Polaromonas	NotSig
OTU1095	-0.0477196	11.1046	0.225972	0.634527	Bacteria	Planctomycetes	Planctomycetia	Planctomycetales	Gemmataceae	Fimbriiglobus	NotSig
OTU373	-0.0429284	13.1011	0.206625	0.649425	Bacteria	Actinobacteria	Thermoleophilia	Solirubrobacterales	Conexibacteraceae	Conexibacter	NotSig
OTU1390	0.0380733	10.3543	0.155655	0.693189	Bacteria	Proteobacteria	Alphaproteobacteria	Rhodospirillales	Rhodospirillaceae	Tistlia	NotSig
OTU2037	0.0321113	9.02319	0.0906188	0.763392	Bacteria	Verrucomicrobia	Verrucomicrobiae	Verrucomicrobiales	Verrucomicrobiaceae	Verrucomicrobium	NotSig
OTU1568	-0.0261352	9.65007	0.0775109	0.780699	Bacteria	Proteobacteria	Betaproteobacteria	Unclassified	Unclassified	Candidatus Accumulibacter	NotSig
OTU1417	0.0194278	13.6559	0.0443692	0.833168	Bacteria	Proteobacteria	Alphaproteobacteria	Sphingomonadales	Sphingomonadaceae	Sphingomonas	NotSig
OTU1172	0.0160834	11.1796	0.0304431	0.861489	Bacteria	Proteobacteria	Alphaproteobacteria	Rhizobiales	Methylobacteriaceae	Microvirga	NotSig
OTU1904	0.00674637	12.066	0.00476188	0.944985	Bacteria	Proteobacteria	Gammaproteobacteria	Pseudomonadales	Pseudomonadaceae	Pseudomonas	NotSig
OTU436	0.0073381	9.615	0.00506022	0.94329	Bacteria	Bacteroidetes	Chitinophagia	Chitinophagales	Chitinophagaceae	Niabella	NotSig
OTU1213	-0.00515429	12.3273	0.00253641	0.959833	Bacteria	Proteobacteria	Alphaproteobacteria	Rhizobiales	Unclassified	Methyloligella	NotSig
OTU1765	-0.00413059	9.39405	0.00163957	0.967701	Bacteria	Proteobacteria	Gammaproteobacteria	Chromatiales	Woeseiaceae	Woeseia	NotSig
OTU1848	-0.00341492	9.94284	0.00125699	0.971718	Bacteria	Proteobacteria	Gammaproteobacteria	Nevskiales	Sinobacteraceae	Solimonas	NotSig
OTU374	-0.00126205	11.3927	0.000169492	0.989613	Bacteria	Actinobacteria	Thermoleophilia	Solirubrobacterales	Patulibacteraceae	Patulibacter	NotSig
Note: G1: 101-14 treated with NaCl, G2: 101-14 treated with ddH2O. Enriched and Depleted indicated in G1.

## Sheet: Supplementary Table 3B
Supplementary Table 3: Differential abundance of OTUs between G3 and G4; details of OTUs in each part of Venn diagrams in FIGURE 2F
Supplementary Table 3B: Differential abundance of OTUs between NaCl and ddH2O in 5BB.
OTUID	logFC	logCPM	LR	P value	Kindom	Phylum	Class	Order	Family	Genus	Level
OTU1451	1.69782	13.6074	280.754	5.14297e-63	Bacteria	Proteobacteria	Betaproteobacteria	Burkholderiales	Burkholderiaceae	Paraburkholderia	Enriched
OTU1443	1.54138	13.9693	243.413	7.08755e-55	Bacteria	Proteobacteria	Betaproteobacteria	Burkholderiales	Burkholderiaceae	Burkholderia	Enriched
OTU1489	0.982701	10.9482	96.9023	7.28327e-23	Bacteria	Proteobacteria	Betaproteobacteria	Burkholderiales	Oxalobacteraceae	Noviherbaspirillum	Enriched
OTU116	0.742856	13.2108	59.4218	1.27249e-14	Bacteria	Acidobacteria	Acidobacteriia	Acidobacteriales	Acidobacteriaceae	Silvibacterium	Enriched
OTU166	-0.685685	10.5745	48.7127	2.96337e-12	Bacteria	Actinobacteria	Actinobacteria	Frankiales	Sporichthyaceae	Sporichthya	Depleted
OTU111	0.684832	12.8598	48.1818	3.88473e-12	Bacteria	Acidobacteria	Acidobacteriia	Acidobacteriales	Acidobacteriaceae	Acidobacterium	Enriched
OTU2033	-0.674252	13.8589	41.9219	9.49919e-11	Bacteria	Verrucomicrobia	Verrucomicrobiae	Verrucomicrobiales	Verrucomicrobiasubdivision3	Pedosphaera	Depleted
OTU387	-0.649864	8.93968	40.1705	2.32741e-10	Bacteria	Armatimonadetes	Fimbriimonadia	Fimbriimonadales	Fimbriimonadaceae	Fimbriimonas	Depleted
OTU1453	0.633235	10.0735	39.184	3.85683e-10	Bacteria	Proteobacteria	Betaproteobacteria	Burkholderiales	Burkholderiaceae	Ralstonia	Enriched
OTU1444	0.480566	10.5584	26.5789	2.52988e-07	Bacteria	Proteobacteria	Betaproteobacteria	Burkholderiales	Burkholderiaceae	Caballeronia	Enriched
OTU1434	-6.0572	12.1374	24.9826	5.78505e-07	Bacteria	Proteobacteria	Betaproteobacteria	Burkholderiales	Alcaligenaceae	Castellaniella	Depleted
OTU690	0.525897	14.9704	22.8501	1.75143e-06	Bacteria	Cyanobacteria	Unclassified	Nostocales	Nostocaceae	Nostoc	Enriched
OTU104	-0.664378	8.51614	21.8128	3.00592e-06	Archaea	Thaumarchaeota	Nitrososphaeria	Nitrososphaerales	Nitrososphaeraceae	Nitrososphaera	Depleted
OTU674	0.515919	11.5746	21.394	3.73944e-06	Bacteria	Cyanobacteria	Unclassified	Nostocales	Aphanizomenonaceae	Anabaenopsis	Enriched
OTU1212	-0.469316	13.12	20.8111	5.06882e-06	Bacteria	Proteobacteria	Alphaproteobacteria	Rhizobiales	Unclassified	Methyloceanibacter	Depleted
OTU133	0.42782	13.5665	18.5302	1.67237e-05	Bacteria	Actinobacteria	Actinobacteria	Acidothermales	Acidothermaceae	Acidothermus	Enriched
OTU2027	-0.553112	13.7487	18.4948	1.70372e-05	Bacteria	Verrucomicrobia	Opitutae	Opitutales	Opitutaceae	Opitutus	Depleted
OTU277	0.433086	14.0931	18.6325	1.58493e-05	Bacteria	Actinobacteria	Actinobacteria	Micromonosporales	Micromonosporaceae	Actinoplanes	Enriched
OTU2026	-0.434551	10.5464	16.2756	5.47645e-05	Bacteria	Verrucomicrobia	Opitutae	Opitutales	Opitutaceae	Lacunisphaera	Depleted
OTU1618	-0.383566	10.0348	16.0417	6.19612e-05	Bacteria	Proteobacteria	Deltaproteobacteria	Desulfuromonadales	Geobacteraceae	Geobacter	Depleted
OTU2029	-0.412044	10.0374	15.7726	7.14278e-05	Bacteria	Verrucomicrobia	Spartobacteria	Chthoniobacterales	Chthoniobacteraceae	Chthoniobacter	Depleted
OTU443	-0.57552	8.58634	15.4869	8.30794e-05	Bacteria	Bacteroidetes	Cytophagia	Cytophagales	Amoebophilaceae	Candidatus Amoebophilus	Depleted
OTU224	0.438421	8.28593	15.2301	9.51725e-05	Bacteria	Actinobacteria	Actinobacteria	Micrococcales	Microbacteriaceae	Cryobacterium	Enriched
OTU235	0.399225	10.611	15.1269	0.000100521	Bacteria	Actinobacteria	Actinobacteria	Micrococcales	Microbacteriaceae	Leifsonia	Enriched
OTU281	0.695976	8.4398	15.1855	9.74467e-05	Bacteria	Actinobacteria	Actinobacteria	Micromonosporales	Micromonosporaceae	Couchioplanes	Enriched
OTU1450	0.393562	10.5339	14.9818	0.000108551	Bacteria	Proteobacteria	Betaproteobacteria	Burkholderiales	Burkholderiaceae	Pandoraea	Enriched
OTU1948	0.401115	12.9651	14.8001	0.00011953	Bacteria	Proteobacteria	Gammaproteobacteria	Xanthomonadales	Rhodanobacteraceae	Dokdonella	Enriched
OTU440	0.389055	10.8866	13.6575	0.000219363	Bacteria	Bacteroidetes	Chitinophagia	Chitinophagales	Chitinophagaceae	Segetibacter	Enriched
OTU1621	-0.334918	12.1553	12.9304	0.000323291	Bacteria	Proteobacteria	Deltaproteobacteria	Myxococcales	Anaeromyxobacteraceae	Anaeromyxobacter	Depleted
OTU109	-0.818555	14.0027	12.7613	0.000353872	Archaea	Thaumarchaeota	Unclassified	Unclassified	Unclassified	Candidatus Nitrosotalea	Depleted
OTU1213	-0.365516	12.3273	12.7614	0.000353848	Bacteria	Proteobacteria	Alphaproteobacteria	Rhizobiales	Unclassified	Methyloligella	Depleted
OTU778	-0.450085	11.7937	11.9458	0.000547716	Bacteria	Firmicutes	Bacilli	Bacillales	Bacillaceae	Geobacillus	Depleted
OTU295	0.329951	11.6551	11.5479	0.000678266	Bacteria	Actinobacteria	Actinobacteria	Propionibacteriales	Nocardioidaceae	Marmoricola	Enriched
OTU684	0.344966	8.91745	11.2557	0.000793783	Bacteria	Cyanobacteria	Unclassified	Nostocales	Hapalosiphonaceae	Fischerella	Enriched
OTU1642	-0.326389	10.0992	10.9416	0.000940297	Bacteria	Proteobacteria	Deltaproteobacteria	Myxococcales	Vulgatibacteraceae	Vulgatibacter	Depleted
OTU119	-0.320909	9.98193	10.5604	0.00115536	Bacteria	Acidobacteria	Blastocatellia	Unclassified	Pyrinomonadaceae	Pyrinomonas	Depleted
OTU1606	-0.310345	9.64005	10.5264	0.00117684	Bacteria	Proteobacteria	Deltaproteobacteria	Desulfovibrionales	Desulfovibrionaceae	Desulfovibrio	Depleted
OTU831	-0.441881	11.4616	10.5341	0.0011719	Bacteria	Firmicutes	Bacilli	Bacillales	Planococcaceae	Ureibacillus	Depleted
OTU696	0.306373	9.05466	10.2455	0.00137018	Bacteria	Cyanobacteria	Unclassified	Nostocales	Scytonemataceae	Scytonema	Enriched
OTU229	0.376588	7.98296	9.43678	0.00212677	Bacteria	Actinobacteria	Actinobacteria	Micrococcales	Microbacteriaceae	Frondihabitans	Enriched
OTU655	0.29031	10.6634	9.36551	0.00221106	Bacteria	Chloroflexi	Thermomicrobia	Sphaerobacterales	Sphaerobacteraceae	Sphaerobacter	Enriched
OTU1170	-0.276513	14.0179	9.16535	0.0024664	Bacteria	Proteobacteria	Alphaproteobacteria	Rhizobiales	Hyphomicrobiaceae	Rhodoplanes	Depleted
OTU218	0.340051	8.33821	9.08216	0.00258115	Bacteria	Actinobacteria	Actinobacteria	Micrococcales	Microbacteriaceae	Agromyces	Enriched
OTU1628	-0.301308	12.5069	8.90314	0.00284681	Bacteria	Proteobacteria	Deltaproteobacteria	Myxococcales	Labilitrichaceae	Labilithrix	Depleted
OTU1959	0.285891	11.2367	8.90655	0.0028415	Bacteria	Proteobacteria	Gammaproteobacteria	Xanthomonadales	Xanthomonadaceae	Lysobacter	Enriched
OTU1822	-0.350261	8.66791	8.69178	0.00319648	Bacteria	Proteobacteria	Gammaproteobacteria	Legionellales	Coxiellaceae	Coxiella	Depleted
OTU112	0.301637	8.83249	8.63033	0.00330612	Bacteria	Acidobacteria	Acidobacteriia	Acidobacteriales	Acidobacteriaceae	Bryocella	Enriched
OTU237	0.275758	10.4979	8.5616	0.00343327	Bacteria	Actinobacteria	Actinobacteria	Micrococcales	Microbacteriaceae	Microbacterium	Enriched
OTU471	-0.347645	11.8816	8.51513	0.00352207	Bacteria	Bacteroidetes	Cytophagia	Cytophagales	Cytophagaceae	Ohtaekwangia	Depleted
OTU1417	0.266642	13.6559	8.34187	0.00387417	Bacteria	Proteobacteria	Alphaproteobacteria	Sphingomonadales	Sphingomonadaceae	Sphingomonas	Enriched
OTU438	0.312512	10.7861	8.23592	0.00410694	Bacteria	Bacteroidetes	Chitinophagia	Chitinophagales	Chitinophagaceae	Parafilimonas	Enriched
OTU2037	-0.305326	9.02319	8.1748	0.00424763	Bacteria	Verrucomicrobia	Verrucomicrobiae	Verrucomicrobiales	Verrucomicrobiaceae	Verrucomicrobium	Depleted
OTU278	0.324494	8.5475	8.04684	0.0045583	Bacteria	Actinobacteria	Actinobacteria	Micromonosporales	Micromonosporaceae	Asanoa	Enriched
OTU297	0.285019	14.4024	8.01072	0.00465013	Bacteria	Actinobacteria	Actinobacteria	Propionibacteriales	Nocardioidaceae	Nocardioides	Enriched
OTU1216	-0.252362	12.6821	7.77891	0.00528596	Bacteria	Proteobacteria	Alphaproteobacteria	Rhizobiales	Unclassified	Pseudorhodoplanes	Depleted
OTU123	-0.280712	9.94413	7.71267	0.00548346	Bacteria	Acidobacteria	Solibacteres	Solibacterales	Bryobacteraceae	Bryobacter	Depleted
OTU1641	-0.256395	12.9122	7.72591	0.00544339	Bacteria	Proteobacteria	Deltaproteobacteria	Myxococcales	Unclassified	Minicystis	Depleted
OTU497	-0.32374	11.8242	7.6143	0.00579074	Bacteria	Bacteroidetes	Cytophagia	Cytophagales	Unclassified	Chryseolinea	Depleted
OTU214	0.290114	9.61414	7.41966	0.00645151	Bacteria	Actinobacteria	Actinobacteria	Micrococcales	Intrasporangiaceae	Tetrasphaera	Enriched
OTU290	0.285835	10.8193	7.4278	0.00642236	Bacteria	Actinobacteria	Actinobacteria	Nakamurellales	Nakamurellaceae	Nakamurella	Enriched
OTU483	-0.331114	8.99506	7.39012	0.00655831	Bacteria	Bacteroidetes	Cytophagia	Cytophagales	Flammeovirgaceae	Fulvivirga	Depleted
OTU1220	-0.243253	16.2076	7.3321	0.0067734	Bacteria	Proteobacteria	Alphaproteobacteria	Rhizobiales	Xanthobacteraceae	Pseudolabrys	Depleted
OTU1713	0.548982	8.95629	7.29764	0.00690452	Bacteria	Proteobacteria	Gammaproteobacteria	Cellvibrionales	Cellvibrionaceae	Cellvibrio	Enriched
OTU234	0.284017	11.6765	7.2458	0.0071067	Bacteria	Actinobacteria	Actinobacteria	Micrococcales	Microbacteriaceae	Humibacter	Enriched
OTU1202	0.265968	8.79223	7.17013	0.00741274	Bacteria	Proteobacteria	Alphaproteobacteria	Rhizobiales	Rhodobiaceae	Candidatus Phaeomarinobacter	Enriched
OTU1105	0.278205	10.5923	7.06758	0.00784911	Bacteria	Planctomycetes	Planctomycetia	Planctomycetales	Planctomycetaceae	Pirellula	Enriched
OTU1155	-0.254204	10.4406	7.02839	0.00802276	Bacteria	Proteobacteria	Alphaproteobacteria	Rhizobiales	Bradyrhizobiaceae	Variibacter	Depleted
OTU771	-0.308961	10.6808	7.03159	0.00800844	Bacteria	Firmicutes	Bacilli	Bacillales	Bacillaceae	Bacillus	Depleted
OTU1426	-0.749676	9.25334	6.98351	0.00822643	Bacteria	Proteobacteria	Betaproteobacteria	Burkholderiales	Alcaligenaceae	Achromobacter	Depleted
OTU1624	-0.264059	10.5067	6.84208	0.00890351	Bacteria	Proteobacteria	Deltaproteobacteria	Myxococcales	Archangiaceae	Hyalangium	Depleted
OTU183	0.249018	9.71584	6.7824	0.00920608	Bacteria	Actinobacteria	Actinobacteria	Micrococcales	Cellulomonadaceae	Cellulomonas	Enriched
OTU1953	0.26668	12.2232	6.72773	0.00949256	Bacteria	Proteobacteria	Gammaproteobacteria	Xanthomonadales	Rhodanobacteraceae	Mizugakiibacter	Enriched
OTU124	-0.243253	12.2105	6.59013	0.0102546	Bacteria	Acidobacteria	Solibacteres	Solibacterales	Solibacteraceae	Candidatus Solibacter	Depleted
OTU307	0.362411	7.63092	6.49182	0.0108372	Bacteria	Actinobacteria	Actinobacteria	Propionibacteriales	Propionibacteriaceae	Microlunatus	Enriched
OTU1630	-0.234274	11.6754	6.39157	0.0114664	Bacteria	Proteobacteria	Deltaproteobacteria	Myxococcales	Myxococcaceae	Myxococcus	Depleted
OTU1958	0.263001	9.30468	6.28748	0.0121594	Bacteria	Proteobacteria	Gammaproteobacteria	Xanthomonadales	Xanthomonadaceae	Luteimonas	Enriched
OTU1418	0.242422	11.0333	6.24089	0.0124834	Bacteria	Proteobacteria	Alphaproteobacteria	Sphingomonadales	Sphingomonadaceae	Sphingopyxis	Enriched
OTU1631	-0.244104	11.0473	6.23564	0.0125204	Bacteria	Proteobacteria	Deltaproteobacteria	Myxococcales	Nannocystaceae	Nannocystis	Depleted
OTU490	-0.267617	9.33118	6.21881	0.01264	Bacteria	Bacteroidetes	Cytophagia	Cytophagales	Hymenobacteraceae	Pontibacter	Depleted
OTU1634	-0.233444	12.2817	6.12665	0.0133159	Bacteria	Proteobacteria	Deltaproteobacteria	Myxococcales	Polyangiaceae	Chondromyces	Depleted
OTU276	0.268854	8.59574	6.04392	0.0139543	Bacteria	Actinobacteria	Actinobacteria	Micromonosporales	Micromonosporaceae	Actinocatenispora	Enriched
OTU388	-0.247318	8.87974	6.0276	0.0140839	Bacteria	Bacteroidetes	Bacteroidia	Bacteroidales	Bacteroidaceae	Bacteroides	Depleted
OTU1626	-0.239779	10.412	5.88738	0.0152498	Bacteria	Proteobacteria	Deltaproteobacteria	Myxococcales	Archangiaceae	Stigmatella	Depleted
OTU442	0.298368	8.36177	5.78611	0.0161533	Bacteria	Bacteroidetes	Chitinophagia	Chitinophagales	Chitinophagaceae	Thermoflavifilum	Enriched
OTU1638	-0.23266	13.9643	5.73563	0.0166241	Bacteria	Proteobacteria	Deltaproteobacteria	Myxococcales	Polyangiaceae	Sorangium	Depleted
OTU791	-0.34625	8.77779	5.75354	0.0164554	Bacteria	Firmicutes	Bacilli	Bacillales	Bacillaceae	Parageobacillus	Depleted
OTU1487	0.238419	9.10115	5.65874	0.0173686	Bacteria	Proteobacteria	Betaproteobacteria	Burkholderiales	Oxalobacteraceae	Janthinobacterium	Enriched
OTU1639	-0.234328	11.9135	5.66817	0.0172755	Bacteria	Proteobacteria	Deltaproteobacteria	Myxococcales	Sandaracinaceae	Sandaracinus	Depleted
OTU437	0.231292	11.8814	5.56018	0.0183735	Bacteria	Bacteroidetes	Chitinophagia	Chitinophagales	Chitinophagaceae	Niastella	Enriched
OTU1485	0.242791	9.33891	5.51605	0.0188427	Bacteria	Proteobacteria	Betaproteobacteria	Burkholderiales	Oxalobacteraceae	Herbaspirillum	Enriched
OTU1629	-0.241464	9.38907	5.38983	0.0202545	Bacteria	Proteobacteria	Deltaproteobacteria	Myxococcales	Myxococcaceae	Corallococcus	Depleted
OTU285	0.217774	11.9143	5.37307	0.02045	Bacteria	Actinobacteria	Actinobacteria	Micromonosporales	Micromonosporaceae	Micromonospora	Enriched
OTU693	0.235388	9.84029	5.39378	0.0202086	Bacteria	Cyanobacteria	Unclassified	Nostocales	Rivulariaceae	Calothrix	Enriched
OTU1088	-0.228376	10.5579	5.26724	0.0217304	Bacteria	Nitrospirae	Nitrospira	Nitrospirales	Nitrospiraceae	Nitrospira	Depleted
OTU1142	-0.239463	9.81857	5.18426	0.0227924	Bacteria	Proteobacteria	Alphaproteobacteria	Rhizobiales	Beijerinckiaceae	Beijerinckia	Depleted
OTU1623	-0.210855	10.3474	5.13104	0.0235017	Bacteria	Proteobacteria	Deltaproteobacteria	Myxococcales	Archangiaceae	Cystobacter	Depleted
OTU1846	0.220414	11.0553	5.13496	0.0234486	Bacteria	Proteobacteria	Gammaproteobacteria	Nevskiales	Sinobacteraceae	Nevskia	Enriched
OTU432	0.247961	10.5496	5.06199	0.0244562	Bacteria	Bacteroidetes	Chitinophagia	Chitinophagales	Chitinophagaceae	Flavihumibacter	Enriched
OTU125	-0.219048	11.1308	5.03511	0.0248385	Bacteria	Acidobacteria	Unclassified	Unclassified	Unclassified	Luteitalea	Depleted
OTU1433	-0.516354	10.0559	4.99249	0.0254575	Bacteria	Proteobacteria	Betaproteobacteria	Burkholderiales	Alcaligenaceae	Candidimonas	Depleted
OTU435	0.238558	9.0598	4.94716	0.0261336	Bacteria	Bacteroidetes	Chitinophagia	Chitinophagales	Chitinophagaceae	Hydrotalea	Enriched
OTU489	-0.225731	9.59338	4.91523	0.0266209	Bacteria	Bacteroidetes	Cytophagia	Cytophagales	Hymenobacteraceae	Hymenobacter	Depleted
OTU1307	-0.203177	10.7377	4.77302	0.0289091	Bacteria	Proteobacteria	Alphaproteobacteria	Rhodobacterales	Rhodobacteraceae	Rhodovulum	Depleted
OTU1115	-0.23002	8.92212	4.71214	0.0299504	Bacteria	Proteobacteria	Acidithiobacillia	Acidithiobacillales	Acidithiobacillaceae	Acidithiobacillus	Depleted
OTU1206	0.208386	9.41785	4.46436	0.034609	Bacteria	Proteobacteria	Alphaproteobacteria	Rhizobiales	Rhodobiaceae	Tepidicaulis	Enriched
OTU1441	-0.423946	8.49155	4.51049	0.0336877	Bacteria	Proteobacteria	Betaproteobacteria	Burkholderiales	Alcaligenaceae	Pusillimonas	Depleted
OTU164	-0.194509	12.3867	4.48642	0.0341651	Bacteria	Actinobacteria	Actinobacteria	Frankiales	Frankiaceae	Frankia	Depleted
OTU371	0.193812	12.9482	4.47256	0.0344434	Bacteria	Actinobacteria	Rubrobacteria	Gaiellales	Gaiellaceae	Gaiella	Enriched
OTU1622	-0.194852	11.2205	4.41767	0.0355686	Bacteria	Proteobacteria	Deltaproteobacteria	Myxococcales	Archangiaceae	Archangium	Depleted
OTU210	0.202264	9.7668	4.41797	0.0355623	Bacteria	Actinobacteria	Actinobacteria	Micrococcales	Intrasporangiaceae	Phycicoccus	Enriched
OTU1079	0.193076	13.2639	4.24818	0.0392924	Bacteria	Gemmatimonadetes	Gemmatimonadetes	Gemmatimonadales	Gemmatimonadaceae	Gemmatirosa	Enriched
OTU1343	-0.200613	9.17109	4.20482	0.0403092	Bacteria	Proteobacteria	Alphaproteobacteria	Rhodospirillales	Acetobacteraceae	Acidisphaera	Depleted
OTU1488	0.195747	10.5644	4.15634	0.0414788	Bacteria	Proteobacteria	Betaproteobacteria	Burkholderiales	Oxalobacteraceae	Massilia	Enriched
OTU1936	-0.223208	8.67396	4.17005	0.0411445	Bacteria	Proteobacteria	Gammaproteobacteria	Unclassified	Unclassified	Thiohalobacter	Depleted
OTU1374	-0.192999	10.2387	4.13793	0.0419325	Bacteria	Proteobacteria	Alphaproteobacteria	Rhodospirillales	Rhodospirillaceae	Magnetospirillum	Depleted
OTU205	0.247379	8.1659	3.95896	0.0466225	Bacteria	Actinobacteria	Actinobacteria	Micrococcales	Intrasporangiaceae	Janibacter	Enriched
OTU698	-0.221997	11.1071	3.9713	0.0462819	Bacteria	Cyanobacteria	Unclassified	Nostocales	Tolypothrichaceae	Hassallia	Depleted
OTU433	0.211596	10.6081	3.93337	0.047337	Bacteria	Bacteroidetes	Chitinophagia	Chitinophagales	Chitinophagaceae	Flavisolibacter	Enriched
OTU1951	0.22371	9.66897	3.79506	0.051404	Bacteria	Proteobacteria	Gammaproteobacteria	Xanthomonadales	Rhodanobacteraceae	Luteibacter	NotSig
OTU114	0.185196	9.7877	3.76263	0.0524101	Bacteria	Acidobacteria	Acidobacteriia	Acidobacteriales	Acidobacteriaceae	Edaphobacter	NotSig
OTU1845	0.207965	8.81877	3.74679	0.052909	Bacteria	Proteobacteria	Gammaproteobacteria	Nevskiales	Sinobacteraceae	Hydrocarboniphaga	NotSig
OTU1954	0.223672	11.9538	3.69105	0.0547051	Bacteria	Proteobacteria	Gammaproteobacteria	Xanthomonadales	Rhodanobacteraceae	Oleiagrimonas	NotSig
OTU1542	-0.22202	8.57758	3.67345	0.0552857	Bacteria	Proteobacteria	Betaproteobacteria	Nitrosomonadales	Gallionellaceae	Sulfuricella	NotSig
OTU348	0.206395	8.72727	3.63645	0.0565275	Bacteria	Actinobacteria	Actinobacteria	Streptosporangiales	Streptosporangiaceae	Microtetraspora	NotSig
OTU1387	-0.175203	10.404	3.61421	0.057288	Bacteria	Proteobacteria	Alphaproteobacteria	Rhodospirillales	Rhodospirillaceae	Skermanella	NotSig
OTU1848	0.183364	9.94284	3.59279	0.0580309	Bacteria	Proteobacteria	Gammaproteobacteria	Nevskiales	Sinobacteraceae	Solimonas	NotSig
OTU616	-0.175137	10.4269	3.54671	0.0596637	Bacteria	Candidatus Tectomicrobia	Unclassified	Unclassified	Unclassified	Candidatus Entotheonella	NotSig
OTU1116	-0.185167	9.09711	3.40584	0.0649662	Bacteria	Proteobacteria	Acidithiobacillia	Acidithiobacillales	Thermithiobacillaceae	Thermithiobacillus	NotSig
OTU375	0.171847	13.294	3.35805	0.0668772	Bacteria	Actinobacteria	Thermoleophilia	Solirubrobacterales	Solirubrobacteraceae	Solirubrobacter	NotSig
OTU1380	-0.171562	10.0108	3.25857	0.0710512	Bacteria	Proteobacteria	Alphaproteobacteria	Rhodospirillales	Rhodospirillaceae	Oceanibaculum	NotSig
OTU151	-0.19454	8.43634	3.26845	0.0706245	Bacteria	Actinobacteria	Actinobacteria	Corynebacteriales	Gordoniaceae	Gordonia	NotSig
OTU1204	0.167395	10.6125	3.23046	0.0722802	Bacteria	Proteobacteria	Alphaproteobacteria	Rhizobiales	Rhodobiaceae	Parvibaculum	NotSig
OTU1826	-0.197718	9.54994	3.23043	0.0722818	Bacteria	Proteobacteria	Gammaproteobacteria	Legionellales	Legionellaceae	Legionella	NotSig
OTU516	-0.201412	9.0778	3.20966	0.0732045	Bacteria	Bacteroidetes	Flavobacteriia	Flavobacteriales	Flavobacteriaceae	Chryseobacterium	NotSig
OTU1957	0.197317	9.06029	3.1532	0.0757785	Bacteria	Proteobacteria	Gammaproteobacteria	Xanthomonadales	Xanthomonadaceae	Arenimonas	NotSig
OTU1164	-0.192904	8.78067	3.11484	0.0775823	Bacteria	Proteobacteria	Alphaproteobacteria	Rhizobiales	Hyphomicrobiaceae	Filomicrobium	NotSig
OTU1367	-0.181302	8.76769	3.11951	0.0773599	Bacteria	Proteobacteria	Alphaproteobacteria	Rhodospirillales	Rhodospirillaceae	Ferrovibrio	NotSig
OTU1632	-0.180597	9.36713	3.04098	0.0811871	Bacteria	Proteobacteria	Deltaproteobacteria	Myxococcales	Nannocystaceae	Plesiocystis	NotSig
OTU376	0.167468	10.6473	3.02444	0.0820185	Bacteria	Actinobacteria	Thermoleophilia	Thermoleophilales	Thermoleophilaceae	Thermoleophilum	NotSig
OTU373	0.164008	13.1011	3.01265	0.0826173	Bacteria	Actinobacteria	Thermoleophilia	Solirubrobacterales	Conexibacteraceae	Conexibacter	NotSig
OTU374	0.167603	11.3927	2.98503	0.0840379	Bacteria	Actinobacteria	Thermoleophilia	Solirubrobacterales	Patulibacteraceae	Patulibacter	NotSig
OTU846	-0.451789	13.7822	2.98049	0.084274	Bacteria	Firmicutes	Bacilli	Bacillales	Thermoactinomycetaceae	Planifilum	NotSig
OTU1199	-0.173237	8.99167	2.96692	0.0849833	Bacteria	Proteobacteria	Alphaproteobacteria	Rhizobiales	Rhizobiaceae	Sinorhizobium	NotSig
OTU174	0.16936	8.9729	2.92506	0.0872141	Bacteria	Actinobacteria	Actinobacteria	Kineosporiales	Kineosporiaceae	Angustibacter	NotSig
OTU1949	0.19746	11.6792	2.90701	0.0881953	Bacteria	Proteobacteria	Gammaproteobacteria	Xanthomonadales	Rhodanobacteraceae	Dyella	NotSig
OTU1344	-0.171694	8.87603	2.88377	0.0894766	Bacteria	Proteobacteria	Alphaproteobacteria	Rhodospirillales	Acetobacteraceae	Acidocella	NotSig
OTU430	0.21342	8.55037	2.88847	0.0892156	Bacteria	Bacteroidetes	Chitinophagia	Chitinophagales	Chitinophagaceae	Crenotalea	NotSig
OTU165	0.161702	13.7749	2.86704	0.090411	Bacteria	Actinobacteria	Actinobacteria	Frankiales	Frankiaceae	Jatrophihabitans	NotSig
OTU1169	-0.161784	9.39355	2.79504	0.0945565	Bacteria	Proteobacteria	Alphaproteobacteria	Rhizobiales	Hyphomicrobiaceae	Rhodomicrobium	NotSig
OTU1152	-0.152504	11.1584	2.7171	0.0992781	Bacteria	Proteobacteria	Alphaproteobacteria	Rhizobiales	Bradyrhizobiaceae	Rhodopseudomonas	NotSig
OTU1389	-0.170176	8.45103	2.66573	0.102531	Bacteria	Proteobacteria	Alphaproteobacteria	Rhodospirillales	Rhodospirillaceae	Thalassospira	NotSig
OTU176	0.163948	9.17648	2.67379	0.102013	Bacteria	Actinobacteria	Actinobacteria	Kineosporiales	Kineosporiaceae	Kineosporia	NotSig
OTU1103	-0.19383	8.71337	2.65487	0.103233	Bacteria	Planctomycetes	Planctomycetia	Planctomycetales	Planctomycetaceae	Gimesia	NotSig
OTU1106	0.170061	8.57753	2.64278	0.104021	Bacteria	Planctomycetes	Planctomycetia	Planctomycetales	Planctomycetaceae	Planctomicrobium	NotSig
OTU1143	-0.152748	10.5188	2.5586	0.109696	Bacteria	Proteobacteria	Alphaproteobacteria	Rhizobiales	Beijerinckiaceae	Methylocapsa	NotSig
OTU439	0.166122	8.71275	2.56529	0.109232	Bacteria	Bacteroidetes	Chitinophagia	Chitinophagales	Chitinophagaceae	Sediminibacterium	NotSig
OTU426	0.182436	9.44823	2.53769	0.111157	Bacteria	Bacteroidetes	Chitinophagia	Chitinophagales	Chitinophagaceae	Arachidicoccus	NotSig
OTU1078	0.144448	12.4597	2.46866	0.116137	Bacteria	Gemmatimonadetes	Gemmatimonadetes	Gemmatimonadales	Gemmatimonadaceae	Gemmatimonas	NotSig
OTU1147	-0.141491	12.2698	2.41271	0.120354	Bacteria	Proteobacteria	Alphaproteobacteria	Rhizobiales	Bradyrhizobiaceae	Afipia	NotSig
OTU1705	-0.187519	7.92544	2.32108	0.127631	Bacteria	Proteobacteria	Gammaproteobacteria	Alteromonadales	Shewanellaceae	Shewanella	NotSig
OTU294	0.151593	9.13906	2.29692	0.12963	Bacteria	Actinobacteria	Actinobacteria	Propionibacteriales	Nocardioidaceae	Kribbella	NotSig
OTU1850	-0.177779	9.99112	2.25826	0.132903	Bacteria	Proteobacteria	Gammaproteobacteria	Oceanospirillales	Alcanivoracaceae	Alcanivorax	NotSig
OTU1390	-0.143715	10.3543	2.21286	0.136865	Bacteria	Proteobacteria	Alphaproteobacteria	Rhodospirillales	Rhodospirillaceae	Tistlia	NotSig
OTU1099	-0.157517	10.7857	2.20321	0.137723	Bacteria	Planctomycetes	Planctomycetia	Planctomycetales	Isosphaeraceae	Paludisphaera	NotSig
OTU1670	-0.143086	9.3028	2.17193	0.14055	Bacteria	Proteobacteria	Gammaproteobacteria	Acidiferrobacterales	Acidiferrobacteraceae	Sulfurifustis	NotSig
OTU372	0.139856	10.2107	2.17923	0.139885	Bacteria	Actinobacteria	Rubrobacteria	Rubrobacterales	Rubrobacteraceae	Rubrobacter	NotSig
OTU1109	-0.141482	10.3336	2.14167	0.143345	Bacteria	Planctomycetes	Planctomycetia	Planctomycetales	Planctomycetaceae	Rhodopirellula	NotSig
OTU1960	0.147351	10.3294	2.13382	0.144081	Bacteria	Proteobacteria	Gammaproteobacteria	Xanthomonadales	Xanthomonadaceae	Pseudoxanthomonas	NotSig
OTU1625	-0.158439	8.61513	1.97724	0.159681	Bacteria	Proteobacteria	Deltaproteobacteria	Myxococcales	Archangiaceae	Melittangium	NotSig
OTU525	-0.137242	10.3467	1.9584	0.161684	Bacteria	Bacteroidetes	Flavobacteriia	Flavobacteriales	Flavobacteriaceae	Flavobacterium	NotSig
OTU1174	-0.13076	9.62919	1.93746	0.163944	Bacteria	Proteobacteria	Alphaproteobacteria	Rhizobiales	Methylocystaceae	Methylocystis	NotSig
OTU347	0.137486	9.76585	1.83434	0.175615	Bacteria	Actinobacteria	Actinobacteria	Streptosporangiales	Streptosporangiaceae	Microbispora	NotSig
OTU1964	0.135234	10.0049	1.77804	0.18239	Bacteria	Proteobacteria	Gammaproteobacteria	Xanthomonadales	Xanthomonadaceae	Xanthomonas	NotSig
OTU1690	-0.143179	8.33261	1.75568	0.185164	Bacteria	Proteobacteria	Gammaproteobacteria	Alteromonadales	Alteromonadaceae	Mangrovitalea	NotSig
OTU1148	-0.118818	11.1438	1.6694	0.196338	Bacteria	Proteobacteria	Alphaproteobacteria	Rhizobiales	Bradyrhizobiaceae	Bosea	NotSig
OTU1955	-0.283086	14.5947	1.65288	0.198568	Bacteria	Proteobacteria	Gammaproteobacteria	Xanthomonadales	Rhodanobacteraceae	Rhodanobacter	NotSig
OTU1159	-0.118306	10.0624	1.60764	0.204824	Bacteria	Proteobacteria	Alphaproteobacteria	Rhizobiales	Chelatococcaceae	Chelatococcus	NotSig
OTU1758	-0.126207	9.88561	1.61352	0.203997	Bacteria	Proteobacteria	Gammaproteobacteria	Chromatiales	Ectothiorhodospiraceae	Thioalkalivibrio	NotSig
OTU1121	0.120005	11.7691	1.58812	0.207595	Bacteria	Proteobacteria	Alphaproteobacteria	Caulobacterales	Caulobacteraceae	Phenylobacterium	NotSig
OTU115	0.130499	10.9571	1.59452	0.206682	Bacteria	Acidobacteria	Acidobacteriia	Acidobacteriales	Acidobacteriaceae	Granulicella	NotSig
OTU1150	0.115793	12.8034	1.56967	0.210256	Bacteria	Proteobacteria	Alphaproteobacteria	Rhizobiales	Bradyrhizobiaceae	Nitrobacter	NotSig
OTU1161	-0.118574	8.96891	1.52364	0.217069	Bacteria	Proteobacteria	Alphaproteobacteria	Rhizobiales	Hyphomicrobiaceae	Blastochloris	NotSig
OTU1406	0.121714	12.609	1.54102	0.214466	Bacteria	Proteobacteria	Alphaproteobacteria	Sphingomonadales	Erythrobacteraceae	Altererythrobacter	NotSig
OTU1755	-0.133607	8.70645	1.52695	0.21657	Bacteria	Proteobacteria	Gammaproteobacteria	Chromatiales	Ectothiorhodospiraceae	Nitrococcus	NotSig
OTU448	-0.154077	8.55038	1.52579	0.216745	Bacteria	Bacteroidetes	Cytophagia	Cytophagales	Cyclobacteriaceae	Algoriphagus	NotSig
OTU1483	0.119279	9.52395	1.50611	0.219734	Bacteria	Proteobacteria	Betaproteobacteria	Burkholderiales	Oxalobacteraceae	Collimonas	NotSig
OTU1564	0.131424	9.4036	1.47881	0.223961	Bacteria	Proteobacteria	Betaproteobacteria	Rhodocyclales	Zoogloeaceae	Azoarcus	NotSig
OTU1416	0.114304	11.3893	1.4225	0.232993	Bacteria	Proteobacteria	Alphaproteobacteria	Sphingomonadales	Sphingomonadaceae	Sphingobium	NotSig
OTU1102	-0.12414	8.85943	1.39818	0.237029	Bacteria	Planctomycetes	Planctomycetia	Planctomycetales	Planctomycetaceae	Fuerstia	NotSig
OTU1149	-0.108204	15.2629	1.39384	0.237758	Bacteria	Proteobacteria	Alphaproteobacteria	Rhizobiales	Bradyrhizobiaceae	Bradyrhizobium	NotSig
OTU1362	-0.107782	11.8888	1.35894	0.24372	Bacteria	Proteobacteria	Alphaproteobacteria	Rhodospirillales	Rhodospirillaceae	Azospirillum	NotSig
OTU1952	0.125519	10.1927	1.35233	0.244872	Bacteria	Proteobacteria	Gammaproteobacteria	Xanthomonadales	Rhodanobacteraceae	Metallibacterium	NotSig
OTU339	0.102184	13.7644	1.28022	0.257859	Bacteria	Actinobacteria	Actinobacteria	Streptomycetales	Streptomycetaceae	Streptomyces	NotSig
OTU1219	-0.109795	9.02861	1.22409	0.268559	Bacteria	Proteobacteria	Alphaproteobacteria	Rhizobiales	Xanthobacteraceae	Labrys	NotSig
OTU428	0.112828	12.1718	1.21906	0.269546	Bacteria	Bacteroidetes	Chitinophagia	Chitinophagales	Chitinophagaceae	Chitinophaga	NotSig
OTU291	0.101772	10.3032	1.13583	0.286536	Bacteria	Actinobacteria	Actinobacteria	Propionibacteriales	Nocardioidaceae	Actinopolymorpha	NotSig
OTU1191	-0.111007	8.6033	1.12698	0.288421	Bacteria	Proteobacteria	Alphaproteobacteria	Rhizobiales	Rhizobiaceae	Ensifer	NotSig
OTU113	-0.100936	10.7225	1.10442	0.293298	Bacteria	Acidobacteria	Acidobacteriia	Acidobacteriales	Acidobacteriaceae	CandidatusKoribacter	NotSig
OTU354	0.127378	8.88643	1.10009	0.294247	Bacteria	Actinobacteria	Actinobacteria	Streptosporangiales	Streptosporangiaceae	Streptosporangium	NotSig
OTU1197	-0.0951718	11.6319	1.03923	0.308	Bacteria	Proteobacteria	Alphaproteobacteria	Rhizobiales	Rhizobiaceae	Rhizobium	NotSig
OTU204	0.110596	8.93079	1.01409	0.313925	Bacteria	Actinobacteria	Actinobacteria	Micrococcales	Intrasporangiaceae	Intrasporangium	NotSig
OTU1120	0.096581	12.1329	1.00008	0.317291	Bacteria	Proteobacteria	Alphaproteobacteria	Caulobacterales	Caulobacteraceae	Caulobacter	NotSig
OTU1165	-0.0942352	14.5575	0.980292	0.322127	Bacteria	Proteobacteria	Alphaproteobacteria	Rhizobiales	Hyphomicrobiaceae	Hyphomicrobium	NotSig
OTU818	-0.0935295	10.5149	0.984867	0.321	Bacteria	Firmicutes	Bacilli	Bacillales	Paenibacillaceae	Paenibacillus	NotSig
OTU1473	0.094851	8.85706	0.946658	0.330572	Bacteria	Proteobacteria	Betaproteobacteria	Burkholderiales	Comamonadaceae	Pelomonas	NotSig
OTU477	-0.106681	9.54278	0.950581	0.329571	Bacteria	Bacteroidetes	Cytophagia	Cytophagales	Cytophagaceae	Spirosoma	NotSig
OTU654	0.0912712	9.7428	0.948612	0.330073	Bacteria	Chloroflexi	Thermomicrobia	Sphaerobacterales	Sphaerobacteraceae	Nitrolancea	NotSig
OTU1552	0.100529	8.57865	0.932453	0.334226	Bacteria	Proteobacteria	Betaproteobacteria	Nitrosomonadales	Sterolibacteriaceae	Methyloversatilis	NotSig
OTU126	0.0975923	8.79593	0.915248	0.338726	Bacteria	Acidobacteria	Unclassified	Unclassified	Unclassified	Thermoanaerobaculum	NotSig
OTU1734	-0.103328	9.90972	0.888452	0.345897	Bacteria	Proteobacteria	Gammaproteobacteria	Chromatiales	Chromatiaceae	CandidatusTenderia	NotSig
OTU1568	-0.0879512	9.65007	0.874312	0.349764	Bacteria	Proteobacteria	Betaproteobacteria	Unclassified	Unclassified	Candidatus Accumulibacter	NotSig
OTU1404	-0.0940608	9.15176	0.868081	0.351487	Bacteria	Proteobacteria	Alphaproteobacteria	Sneathiellales	Sneathiellaceae	Oceanibacterium	NotSig
OTU196	0.117576	8.6	0.86105	0.353445	Bacteria	Actinobacteria	Actinobacteria	Micrococcales	Dermacoccaceae	Luteipulveratus	NotSig
OTU1640	-0.0939295	9.8534	0.852055	0.355972	Bacteria	Proteobacteria	Deltaproteobacteria	Myxococcales	Unclassified	Enhygromyxa	NotSig
OTU1223	-0.0918428	9.03189	0.821322	0.364794	Bacteria	Proteobacteria	Alphaproteobacteria	Rhizobiales	Xanthobacteraceae	Xanthobacter	NotSig
OTU1550	-0.0956169	9.8553	0.819586	0.365301	Bacteria	Proteobacteria	Betaproteobacteria	Nitrosomonadales	Nitrosomonadaceae	Nitrosospira	NotSig
OTU1358	-0.0833023	10.2586	0.804292	0.369813	Bacteria	Proteobacteria	Alphaproteobacteria	Rhodospirillales	Acetobacteraceae	Roseomonas	NotSig
OTU173	0.08652	9.74288	0.792104	0.373465	Bacteria	Actinobacteria	Actinobacteria	Jiangellales	Jiangellaceae	Jiangella	NotSig
OTU1195	-0.102046	8.0243	0.769448	0.380388	Bacteria	Proteobacteria	Alphaproteobacteria	Rhizobiales	Rhizobiaceae	Pararhizobium	NotSig
OTU1950	0.0966688	10.9645	0.773687	0.379079	Bacteria	Proteobacteria	Gammaproteobacteria	Xanthomonadales	Rhodanobacteraceae	Frateuria	NotSig
OTU1145	-0.0839397	10.3487	0.743025	0.388693	Bacteria	Proteobacteria	Alphaproteobacteria	Rhizobiales	Beijerinckiaceae	Methyloferula	NotSig
OTU1189	-0.0900452	8.87483	0.752592	0.385657	Bacteria	Proteobacteria	Alphaproteobacteria	Rhizobiales	Phyllobacteriaceae	Pseudaminobacter	NotSig
OTU325	0.102805	8.45191	0.743098	0.38867	Bacteria	Actinobacteria	Actinobacteria	Pseudonocardiales	Pseudonocardiaceae	Kutzneria	NotSig
OTU436	0.0894988	9.615	0.755503	0.38474	Bacteria	Bacteroidetes	Chitinophagia	Chitinophagales	Chitinophagaceae	Niabella	NotSig
OTU1962	0.0950153	9.46975	0.736102	0.390912	Bacteria	Proteobacteria	Gammaproteobacteria	Xanthomonadales	Xanthomonadaceae	Stenotrophomonas	NotSig
OTU1186	-0.0924551	8.58896	0.724322	0.39473	Bacteria	Proteobacteria	Alphaproteobacteria	Rhizobiales	Phyllobacteriaceae	Nitratireductor	NotSig
OTU121	0.0957206	11.5187	0.726168	0.394128	Bacteria	Acidobacteria	Holophagae	Holophagales	Holophagaceae	Geothrix	NotSig
OTU1171	-0.0769966	11.395	0.696672	0.403904	Bacteria	Proteobacteria	Alphaproteobacteria	Rhizobiales	Methylobacteriaceae	Methylobacterium	NotSig
OTU1408	0.0882087	11.7631	0.693048	0.405129	Bacteria	Proteobacteria	Alphaproteobacteria	Sphingomonadales	Erythrobacteraceae	Erythrobacter	NotSig
OTU1137	-0.0840618	8.73306	0.674826	0.411374	Bacteria	Proteobacteria	Alphaproteobacteria	Rhizobiales	Aurantimonadaceae	Aurantimonas	NotSig
OTU249	0.0818878	10.2238	0.67418	0.411598	Bacteria	Actinobacteria	Actinobacteria	Micrococcales	Micrococcaceae	Arthrobacter	NotSig
OTU1172	-0.0742333	11.1796	0.647502	0.421007	Bacteria	Proteobacteria	Alphaproteobacteria	Rhizobiales	Methylobacteriaceae	Microvirga	NotSig
OTU117	0.0787876	10.8905	0.631787	0.426701	Bacteria	Acidobacteria	Acidobacteriia	Acidobacteriales	Acidobacteriaceae	Terracidiphilus	NotSig
OTU155	0.0785342	14.1781	0.632307	0.42651	Bacteria	Actinobacteria	Actinobacteria	Corynebacteriales	Mycobacteriaceae	Mycobacterium	NotSig
OTU1100	-0.0744929	11.5125	0.591986	0.441652	Bacteria	Planctomycetes	Planctomycetia	Planctomycetales	Isosphaeraceae	Singulisphaera	NotSig
OTU1114	-0.0817984	8.75696	0.594641	0.44063	Bacteria	Planctomycetes	Planctomycetia	Planctomycetales	Planctomycetaceae	Thermogutta	NotSig
OTU148	0.078152	9.32801	0.594058	0.440854	Bacteria	Actinobacteria	Actinobacteria	Catenulisporales	Catenulisporaceae	Catenulispora	NotSig
OTU332	0.0792903	8.54367	0.56897	0.450668	Bacteria	Actinobacteria	Actinobacteria	Pseudonocardiales	Pseudonocardiaceae	Saccharothrix	NotSig
OTU751	-0.0915725	9.68283	0.570927	0.449891	Bacteria	Deinococcus-Thermus	Deinococci	Deinococcales	Trueperaceae	Truepera	NotSig
OTU1342	-0.0748005	9.73801	0.562075	0.453425	Bacteria	Proteobacteria	Alphaproteobacteria	Rhodospirillales	Acetobacteraceae	Acidiphilium	NotSig
OTU1119	0.0706898	9.82221	0.535788	0.464184	Bacteria	Proteobacteria	Alphaproteobacteria	Caulobacterales	Caulobacteraceae	Brevundimonas	NotSig
OTU592	0.0720528	10.8065	0.526193	0.468212	Bacteria	Bacteroidetes	Sphingobacteriia	Sphingobacteriales	Sphingobacteriaceae	Pedobacter	NotSig
OTU1506	0.075932	9.40803	0.511612	0.474442	Bacteria	Proteobacteria	Betaproteobacteria	Burkholderiales	Unclassified	Thiomonas	NotSig
OTU1347	-0.0729635	8.99134	0.500028	0.479488	Bacteria	Proteobacteria	Alphaproteobacteria	Rhodospirillales	Acetobacteraceae	Belnapia	NotSig
OTU1218	-0.0667404	9.79235	0.492051	0.483014	Bacteria	Proteobacteria	Alphaproteobacteria	Rhizobiales	Xanthobacteraceae	Azorhizobium	NotSig
OTU118	0.0703328	10.1846	0.468651	0.493609	Bacteria	Acidobacteria	Acidobacteriia	Acidobacteriales	Acidobacteriaceae	Terriglobus	NotSig
OTU349	0.0666125	9.94628	0.471236	0.492419	Bacteria	Actinobacteria	Actinobacteria	Streptosporangiales	Streptosporangiaceae	Nonomuraea	NotSig
OTU589	0.0677684	11.5535	0.446395	0.504052	Bacteria	Bacteroidetes	Sphingobacteriia	Sphingobacteriales	Sphingobacteriaceae	Mucilaginibacter	NotSig
OTU1904	0.064817	12.066	0.438834	0.507686	Bacteria	Proteobacteria	Gammaproteobacteria	Pseudomonadales	Pseudomonadaceae	Pseudomonas	NotSig
OTU157	-0.0618243	10.6639	0.428432	0.512759	Bacteria	Actinobacteria	Actinobacteria	Corynebacteriales	Nocardiaceae	Rhodococcus	NotSig
OTU1412	0.061721	11.829	0.414574	0.519657	Bacteria	Proteobacteria	Alphaproteobacteria	Sphingomonadales	Sphingomonadaceae	Novosphingobium	NotSig
OTU1549	-0.0657996	9.50013	0.408523	0.52272	Bacteria	Proteobacteria	Betaproteobacteria	Nitrosomonadales	Nitrosomonadaceae	Nitrosomonas	NotSig
OTU1377	0.0644241	9.73109	0.40082	0.526666	Bacteria	Proteobacteria	Alphaproteobacteria	Rhodospirillales	Rhodospirillaceae	Nitrospirillum	NotSig
OTU1765	0.0641534	9.39405	0.398022	0.528113	Bacteria	Proteobacteria	Gammaproteobacteria	Chromatiales	Woeseiaceae	Woeseia	NotSig
OTU1551	-0.0751439	7.98025	0.378468	0.538424	Bacteria	Proteobacteria	Betaproteobacteria	Nitrosomonadales	Nitrosomonadaceae	Nitrosovibrio	NotSig
OTU156	-0.0587261	10.5067	0.375327	0.540115	Bacteria	Actinobacteria	Actinobacteria	Corynebacteriales	Nocardiaceae	Nocardia	NotSig
OTU1627	-0.0546393	14.4162	0.363037	0.546824	Bacteria	Proteobacteria	Deltaproteobacteria	Myxococcales	Kofleriaceae	Haliangium	NotSig
OTU1095	0.0562443	11.1046	0.311654	0.576667	Bacteria	Planctomycetes	Planctomycetia	Planctomycetales	Gemmataceae	Fimbriiglobus	NotSig
OTU1184	-0.0561586	8.81282	0.311679	0.576652	Bacteria	Proteobacteria	Alphaproteobacteria	Rhizobiales	Phyllobacteriaceae	Hoeflea	NotSig
OTU168	-0.0533511	10.3428	0.315356	0.574412	Bacteria	Actinobacteria	Actinobacteria	Geodermatophilales	Geodermatophilaceae	Geodermatophilus	NotSig
OTU1190	-0.0601945	8.43626	0.288159	0.591403	Bacteria	Proteobacteria	Alphaproteobacteria	Rhizobiales	Rhizobiaceae	Agrobacterium	NotSig
OTU1448	0.0527453	9.00773	0.295912	0.586457	Bacteria	Proteobacteria	Betaproteobacteria	Burkholderiales	Burkholderiaceae	Lautropia	NotSig
OTU1860	-0.0533413	9.50381	0.283166	0.594634	Bacteria	Proteobacteria	Gammaproteobacteria	Oceanospirillales	Halomonadaceae	Halomonas	NotSig
OTU338	0.0510482	9.91497	0.283011	0.594734	Bacteria	Actinobacteria	Actinobacteria	Streptomycetales	Streptomycetaceae	Streptacidiphilus	NotSig
OTU750	0.0536811	9.68652	0.289579	0.590491	Bacteria	Deinococcus-Thermus	Deinococci	Deinococcales	Deinococcaceae	Deinococcus	NotSig
OTU1455	-0.0650993	8.83469	0.277867	0.598103	Bacteria	Proteobacteria	Betaproteobacteria	Burkholderiales	Comamonadaceae	Acidovorax	NotSig
OTU147	0.0506645	8.53396	0.242016	0.622754	Bacteria	Actinobacteria	Actinobacteria	Catenulisporales	Actinospicaceae	Actinospica	NotSig
OTU292	-0.0495274	9.21163	0.222678	0.637007	Bacteria	Actinobacteria	Actinobacteria	Propionibacteriales	Nocardioidaceae	Aeromicrobium	NotSig
OTU1474	-0.0441416	10.1075	0.208023	0.648321	Bacteria	Proteobacteria	Betaproteobacteria	Burkholderiales	Comamonadaceae	Polaromonas	NotSig
OTU1101	-0.042953	10.2429	0.199028	0.655507	Bacteria	Planctomycetes	Planctomycetia	Planctomycetales	Planctomycetaceae	Blastopirellula	NotSig
OTU1956	-0.0438159	12.9436	0.200222	0.654542	Bacteria	Proteobacteria	Gammaproteobacteria	Xanthomonadales	Rhodanobacteraceae	Rudaea	NotSig
OTU1370	-0.0412243	10.7551	0.193039	0.660399	Bacteria	Proteobacteria	Alphaproteobacteria	Rhodospirillales	Rhodospirillaceae	Inquilinus	NotSig
OTU1207	0.0399005	12.2063	0.183652	0.668253	Bacteria	Proteobacteria	Alphaproteobacteria	Rhizobiales	Unclassified	Bauldia	NotSig
OTU128	0.0432392	8.31786	0.181073	0.670453	Bacteria	Actinobacteria	Acidimicrobiia	Acidimicrobiales	Acidimicrobiaceae	Acidithrix	NotSig
OTU357	0.0535291	13.2696	0.170251	0.679889	Bacteria	Actinobacteria	Actinobacteria	Streptosporangiales	Thermomonosporaceae	Actinomadura	NotSig
OTU1447	0.0404217	10.3448	0.164406	0.685132	Bacteria	Proteobacteria	Betaproteobacteria	Burkholderiales	Burkholderiaceae	Cupriavidus	NotSig
OTU1096	0.0385624	11.8587	0.148512	0.699961	Bacteria	Planctomycetes	Planctomycetia	Planctomycetales	Gemmataceae	Gemmata	NotSig
OTU1107	-0.0353273	10.043	0.128071	0.720441	Bacteria	Planctomycetes	Planctomycetia	Planctomycetales	Planctomycetaceae	Planctomyces	NotSig
OTU342	-0.0408705	8.58057	0.127585	0.720949	Bacteria	Actinobacteria	Actinobacteria	Streptosporangiales	Nocardiopsaceae	Nocardiopsis	NotSig
OTU1691	0.0378596	9.11587	0.122879	0.725933	Bacteria	Proteobacteria	Gammaproteobacteria	Alteromonadales	Alteromonadaceae	Marinobacter	NotSig
OTU1365	0.0320711	13.6716	0.118864	0.73027	Bacteria	Proteobacteria	Alphaproteobacteria	Rhodospirillales	Rhodospirillaceae	Dongia	NotSig
OTU169	0.0344717	8.7841	0.100642	0.751061	Bacteria	Actinobacteria	Actinobacteria	Geodermatophilales	Geodermatophilaceae	Modestobacter	NotSig
OTU1132	-0.0289497	13.5091	0.086575	0.768577	Bacteria	Proteobacteria	Alphaproteobacteria	Micropepsales	Micropepsaceae	Rhizomicrobium	NotSig
OTU1185	-0.0266352	13.1022	0.0852433	0.770314	Bacteria	Proteobacteria	Alphaproteobacteria	Rhizobiales	Phyllobacteriaceae	Mesorhizobium	NotSig
OTU1830	0.0292189	9.65961	0.0856165	0.769826	Bacteria	Proteobacteria	Gammaproteobacteria	Methylococcales	Methylococcaceae	Methylocaldum	NotSig
OTU1480	0.0267519	10.9379	0.0830581	0.773195	Bacteria	Proteobacteria	Betaproteobacteria	Burkholderiales	Comamonadaceae	Variovorax	NotSig
OTU1192	-0.0256581	11.1125	0.0756917	0.783223	Bacteria	Proteobacteria	Alphaproteobacteria	Rhizobiales	Rhizobiaceae	Kaistia	NotSig
OTU1113	-0.027953	9.745	0.0709419	0.78997	Bacteria	Planctomycetes	Planctomycetia	Planctomycetales	Planctomycetaceae	Schlesneria	NotSig
OTU1183	-0.0266009	8.24884	0.0630183	0.801787	Bacteria	Proteobacteria	Alphaproteobacteria	Rhizobiales	Phyllobacteriaceae	Chelativorans	NotSig
OTU1501	-0.0227205	9.22784	0.0562126	0.812586	Bacteria	Proteobacteria	Betaproteobacteria	Burkholderiales	Unclassified	Rhizobacter	NotSig
OTU1837	-0.0217726	8.72819	0.0408112	0.839903	Bacteria	Proteobacteria	Gammaproteobacteria	Methylococcales	Methylococcaceae	Methylomonas	NotSig
OTU462	-0.0195051	8.86164	0.0348609	0.851887	Bacteria	Bacteroidetes	Cytophagia	Cytophagales	Cytophagaceae	Dyadobacter	NotSig
OTU1739	-0.018045	10.0342	0.0333466	0.855104	Bacteria	Proteobacteria	Gammaproteobacteria	Chromatiales	Chromatiaceae	Nitrosococcus	NotSig
OTU1175	0.0160878	10.4062	0.0242519	0.876246	Bacteria	Proteobacteria	Alphaproteobacteria	Rhizobiales	Methylocystaceae	Methylopila	NotSig
OTU1393	-0.0163984	10.9519	0.0302688	0.861882	Bacteria	Proteobacteria	Alphaproteobacteria	Rhodospirillales	Unclassified	Enhydrobacter	NotSig
OTU1498	0.0161895	9.17168	0.0269067	0.869705	Bacteria	Proteobacteria	Betaproteobacteria	Burkholderiales	Unclassified	Methylibium	NotSig
OTU1747	-0.0165669	9.44333	0.0235792	0.87796	Bacteria	Proteobacteria	Gammaproteobacteria	Chromatiales	Ectothiorhodospiraceae	Acidihalobacter	NotSig
OTU330	-0.0187207	8.48508	0.0255156	0.873089	Bacteria	Actinobacteria	Actinobacteria	Pseudonocardiales	Pseudonocardiaceae	Saccharomonospora	NotSig
OTU331	-0.0158178	8.60566	0.0233013	0.878676	Bacteria	Actinobacteria	Actinobacteria	Pseudonocardiales	Pseudonocardiaceae	Saccharopolyspora	NotSig
OTU652	-0.0164578	8.99299	0.0291695	0.864388	Bacteria	Chloroflexi	Ktedonobacteria	Thermogemmatisporales	Thermogemmatisporaceae	Thermogemmatispora	NotSig
OTU1350	-0.0180782	8.38637	0.0184438	0.891973	Bacteria	Proteobacteria	Alphaproteobacteria	Rhodospirillales	Acetobacteraceae	Gluconacetobacter	NotSig
OTU1431	-0.0187001	10.5607	0.0184633	0.891916	Bacteria	Proteobacteria	Betaproteobacteria	Burkholderiales	Alcaligenaceae	Bordetella	NotSig
OTU122	-0.0112673	9.05473	0.0115975	0.91424	Bacteria	Acidobacteria	Holophagae	Holophagales	Holophagaceae	Holophaga	NotSig
OTU1565	0.0117104	9.06373	0.0115836	0.914291	Bacteria	Proteobacteria	Betaproteobacteria	Rhodocyclales	Zoogloeaceae	Thauera	NotSig
OTU163	0.0106509	9.23002	0.0109255	0.916752	Bacteria	Actinobacteria	Actinobacteria	Frankiales	Cryptosporangiaceae	Cryptosporangium	NotSig
OTU753	0.0107203	9.27336	0.0115792	0.914308	Bacteria	Deinococcus-Thermus	Deinococci	Thermales	Thermaceae	Meiothermus	NotSig
OTU1849	0.00972474	13.0864	0.00947107	0.922473	Bacteria	Proteobacteria	Gammaproteobacteria	Nevskiales	Sinobacteraceae	Steroidobacter	NotSig
OTU1097	0.00937586	9.65101	0.00824015	0.927671	Bacteria	Planctomycetes	Planctomycetia	Planctomycetales	Gemmataceae	Zavarzinella	NotSig
OTU1555	-0.00831338	9.46583	0.00682181	0.934174	Bacteria	Proteobacteria	Betaproteobacteria	Nitrosomonadales	Thiobacillaceae	Thiobacillus	NotSig
OTU167	0.00850634	10.1557	0.00718266	0.93246	Bacteria	Actinobacteria	Actinobacteria	Geodermatophilales	Geodermatophilaceae	Blastococcus	NotSig
OTU329	0.00672615	11.5289	0.00526779	0.942141	Bacteria	Actinobacteria	Actinobacteria	Pseudonocardiales	Pseudonocardiaceae	Pseudonocardia	NotSig
OTU651	-0.00669604	9.96981	0.00519596	0.942536	Bacteria	Chloroflexi	Ktedonobacteria	Ktedonobacterales	Ktedonobacteraceae	Ktedonobacter	NotSig
OTU1163	-0.00502832	14.5625	0.00306051	0.955882	Bacteria	Proteobacteria	Alphaproteobacteria	Rhizobiales	Hyphomicrobiaceae	Devosia	NotSig
OTU1759	0.00633484	8.07202	0.00325125	0.95453	Bacteria	Proteobacteria	Gammaproteobacteria	Chromatiales	Ectothiorhodospiraceae	Thiohalomonas	NotSig
OTU321	-0.00579483	11.1079	0.00405743	0.949211	Bacteria	Actinobacteria	Actinobacteria	Pseudonocardiales	Pseudonocardiaceae	Amycolatopsis	NotSig
OTU728	-0.00542257	9.27913	0.00297882	0.956474	Bacteria	Cyanobacteria	Unclassified	Synechococcales	Leptolyngbyaceae	Leptolyngbya	NotSig
OTU1118	0.00402368	10.0137	0.00180872	0.966077	Bacteria	Proteobacteria	Alphaproteobacteria	Caulobacterales	Caulobacteraceae	Asticcacaulis	NotSig
OTU1167	-0.00282542	8.89518	0.000742721	0.978258	Bacteria	Proteobacteria	Alphaproteobacteria	Rhizobiales	Hyphomicrobiaceae	Pelagibacterium	NotSig
OTU1907	0.00275688	9.0531	0.00057773	0.980824	Bacteria	Proteobacteria	Gammaproteobacteria	Salinisphaerales	Salinisphaeraceae	Salinisphaera	NotSig
Note: G3: 5BB treated with NaCl, G4: 5BB treated with ddH2O. Enriched and Depleted indicated in G3.

## Sheet: Supplementary Table 3C
Supplementary Table 3: Differential abundance of OTUs between G4 and G2; details of OTUs in each part of Venn diagrams in FIGURE 2G
Supplementary Table 3C: Differential abundance of OTUs between 101-14 and 5BB.
OTUID	logFC	logCPM	LR	P value	Kindom	Phylum	Class	Order	Family	Genus	Level
OTU121	-5.76043	11.5187	1660.41	0	Bacteria	Acidobacteria	Holophagae	Holophagales	Holophagaceae	Geothrix	Depleted
OTU1365	-4.18725	13.6716	1549.78	0	Bacteria	Proteobacteria	Alphaproteobacteria	Rhodospirillales	Rhodospirillaceae	Dongia	Depleted
OTU1628	-5.46513	12.5069	1951.6	0	Bacteria	Proteobacteria	Deltaproteobacteria	Myxococcales	Labilitrichaceae	Labilithrix	Depleted
OTU1634	-4.9822	12.2817	1942.05	0	Bacteria	Proteobacteria	Deltaproteobacteria	Myxococcales	Polyangiaceae	Chondromyces	Depleted
OTU1638	-4.80399	13.9643	1765.47	0	Bacteria	Proteobacteria	Deltaproteobacteria	Myxococcales	Polyangiaceae	Sorangium	Depleted
OTU1639	-4.58656	11.9135	1572.7	0	Bacteria	Proteobacteria	Deltaproteobacteria	Myxococcales	Sandaracinaceae	Sandaracinus	Depleted
OTU1641	-4.97651	12.9122	2045.75	0	Bacteria	Proteobacteria	Deltaproteobacteria	Myxococcales	Unclassified	Minicystis	Depleted
OTU165	5.01454	13.7749	2000.64	0	Bacteria	Actinobacteria	Actinobacteria	Frankiales	Frankiaceae	Jatrophihabitans	Enriched
OTU1954	5.26386	11.9538	1498.1	0	Bacteria	Proteobacteria	Gammaproteobacteria	Xanthomonadales	Rhodanobacteraceae	Oleiagrimonas	Enriched
OTU234	5.47805	11.6765	2011.18	0	Bacteria	Actinobacteria	Actinobacteria	Micrococcales	Microbacteriaceae	Humibacter	Enriched
OTU471	-6.80191	11.8816	1884.1	0	Bacteria	Bacteroidetes	Cytophagia	Cytophagales	Cytophagaceae	Ohtaekwangia	Depleted
OTU497	-6.42836	11.8242	1803.23	0	Bacteria	Bacteroidetes	Cytophagia	Cytophagales	Unclassified	Chryseolinea	Depleted
OTU674	-8.60957	11.5746	2497.79	0	Bacteria	Cyanobacteria	Unclassified	Nostocales	Aphanizomenonaceae	Anabaenopsis	Depleted
OTU690	-5.96001	14.9704	1902.76	0	Bacteria	Cyanobacteria	Unclassified	Nostocales	Nostocaceae	Nostoc	Depleted
OTU698	-6.09491	11.1071	1814.99	0	Bacteria	Cyanobacteria	Unclassified	Nostocales	Tolypothrichaceae	Hassallia	Depleted
OTU751	5.18971	9.68283	1696.65	0	Bacteria	Deinococcus-Thermus	Deinococci	Deinococcales	Trueperaceae	Truepera	Enriched
OTU831	-6.88382	11.4616	1455.31	2.00794701323279e-318	Bacteria	Firmicutes	Bacilli	Bacillales	Planococcaceae	Ureibacillus	Depleted
OTU778	-6.00303	11.7937	1341.64	1.00881e-293	Bacteria	Firmicutes	Bacilli	Bacillales	Bacillaceae	Geobacillus	Depleted
OTU1631	-3.98968	11.0473	1266.7	1.95004e-277	Bacteria	Proteobacteria	Deltaproteobacteria	Myxococcales	Nannocystaceae	Nannocystis	Depleted
OTU1621	-3.57852	12.1553	1192.12	3.1515e-261	Bacteria	Proteobacteria	Deltaproteobacteria	Myxococcales	Anaeromyxobacteraceae	Anaeromyxobacter	Depleted
OTU1627	-3.38629	14.4162	1154.18	5.53004e-253	Bacteria	Proteobacteria	Deltaproteobacteria	Myxococcales	Kofleriaceae	Haliangium	Depleted
OTU2026	-4.24467	10.5464	1151.26	2.38473e-252	Bacteria	Verrucomicrobia	Opitutae	Opitutales	Opitutaceae	Lacunisphaera	Depleted
OTU1630	-3.47387	11.6754	1138.25	1.60194e-249	Bacteria	Proteobacteria	Deltaproteobacteria	Myxococcales	Myxococcaceae	Myxococcus	Depleted
OTU1632	-4.13617	9.36713	1122.78	3.69663e-246	Bacteria	Proteobacteria	Deltaproteobacteria	Myxococcales	Nannocystaceae	Plesiocystis	Depleted
OTU290	3.77978	10.8193	1093.35	9.22826e-240	Bacteria	Actinobacteria	Actinobacteria	Nakamurellales	Nakamurellaceae	Nakamurella	Enriched
OTU122	-4.09888	9.05473	1061.56	7.46706e-233	Bacteria	Acidobacteria	Holophagae	Holophagales	Holophagaceae	Holophaga	Depleted
OTU483	-4.89366	8.99506	1050.59	1.80943e-230	Bacteria	Bacteroidetes	Cytophagia	Cytophagales	Flammeovirgaceae	Fulvivirga	Depleted
OTU1079	-3.31551	13.2639	1039.71	4.18968e-228	Bacteria	Gemmatimonadetes	Gemmatimonadetes	Gemmatimonadales	Gemmatimonadaceae	Gemmatirosa	Depleted
OTU1640	-3.77663	9.8534	1033.78	8.14286e-227	Bacteria	Proteobacteria	Deltaproteobacteria	Myxococcales	Unclassified	Enhygromyxa	Depleted
OTU1624	-3.60844	10.5067	1003.34	3.38023e-220	Bacteria	Proteobacteria	Deltaproteobacteria	Myxococcales	Archangiaceae	Hyalangium	Depleted
OTU1207	-3.21243	12.2063	990.904	1.70376e-217	Bacteria	Proteobacteria	Alphaproteobacteria	Rhizobiales	Unclassified	Bauldia	Depleted
OTU1850	3.97541	9.99112	977.598	1.32929e-214	Bacteria	Proteobacteria	Gammaproteobacteria	Oceanospirillales	Alcanivoracaceae	Alcanivorax	Enriched
OTU1626	-3.44479	10.412	968.511	1.25609e-212	Bacteria	Proteobacteria	Deltaproteobacteria	Myxococcales	Archangiaceae	Stigmatella	Depleted
OTU1642	-3.32189	10.0992	912.099	2.29958e-200	Bacteria	Proteobacteria	Deltaproteobacteria	Myxococcales	Vulgatibacteraceae	Vulgatibacter	Depleted
OTU1952	3.46907	10.1927	905.523	6.18405e-199	Bacteria	Proteobacteria	Gammaproteobacteria	Xanthomonadales	Rhodanobacteraceae	Metallibacterium	Enriched
OTU2027	-4.4504	13.7487	902.432	2.90506e-198	Bacteria	Verrucomicrobia	Opitutae	Opitutales	Opitutaceae	Opitutus	Depleted
OTU1622	-3.01566	11.2205	891.23	7.91097e-196	Bacteria	Proteobacteria	Deltaproteobacteria	Myxococcales	Archangiaceae	Archangium	Depleted
OTU1212	-3.33714	13.12	877.776	6.65512e-193	Bacteria	Proteobacteria	Alphaproteobacteria	Rhizobiales	Unclassified	Methyloceanibacter	Depleted
OTU791	-5.49512	8.77779	862.78	1.21143e-189	Bacteria	Firmicutes	Bacilli	Bacillales	Bacillaceae	Parageobacillus	Depleted
OTU1623	-2.80635	10.3474	770.807	1.20032e-169	Bacteria	Proteobacteria	Deltaproteobacteria	Myxococcales	Archangiaceae	Cystobacter	Depleted
OTU125	-2.9224	11.1308	762.89	6.31823e-168	Bacteria	Acidobacteria	Unclassified	Unclassified	Unclassified	Luteitalea	Depleted
OTU1629	-3.17116	9.38907	745.628	3.58044e-164	Bacteria	Proteobacteria	Deltaproteobacteria	Myxococcales	Myxococcaceae	Corallococcus	Depleted
OTU116	2.62725	13.2108	668.553	2.06153e-147	Bacteria	Acidobacteria	Acidobacteriia	Acidobacteriales	Acidobacteriaceae	Silvibacterium	Enriched
OTU1907	3.00448	9.0531	648.115	5.74307e-143	Bacteria	Proteobacteria	Gammaproteobacteria	Salinisphaerales	Salinisphaeraceae	Salinisphaera	Enriched
OTU235	2.74313	10.611	646.665	1.18714e-142	Bacteria	Actinobacteria	Actinobacteria	Micrococcales	Microbacteriaceae	Leifsonia	Enriched
OTU1078	-2.44462	12.4597	631.053	2.9497e-139	Bacteria	Gemmatimonadetes	Gemmatimonadetes	Gemmatimonadales	Gemmatimonadaceae	Gemmatimonas	Depleted
OTU1950	2.8309	10.9645	591.58	1.13551e-130	Bacteria	Proteobacteria	Gammaproteobacteria	Xanthomonadales	Rhodanobacteraceae	Frateuria	Enriched
OTU1165	-2.44012	14.5575	590.51	1.94032e-130	Bacteria	Proteobacteria	Alphaproteobacteria	Rhizobiales	Hyphomicrobiaceae	Hyphomicrobium	Depleted
OTU126	-2.75255	8.79593	589.498	3.22159e-130	Bacteria	Acidobacteria	Unclassified	Unclassified	Unclassified	Thermoanaerobaculum	Depleted
OTU196	3.1481	8.6	585.091	2.92848e-129	Bacteria	Actinobacteria	Actinobacteria	Micrococcales	Dermacoccaceae	Luteipulveratus	Enriched
OTU224	2.68817	8.28593	568.882	9.82909e-126	Bacteria	Actinobacteria	Actinobacteria	Micrococcales	Microbacteriaceae	Cryobacterium	Enriched
OTU1175	2.54631	10.4062	559.764	9.46283e-124	Bacteria	Proteobacteria	Alphaproteobacteria	Rhizobiales	Methylocystaceae	Methylopila	Enriched
OTU443	3.5016	8.58634	549.53	1.59321e-121	Bacteria	Bacteroidetes	Cytophagia	Cytophagales	Amoebophilaceae	Candidatus Amoebophilus	Enriched
OTU295	2.35553	11.6551	539.893	1.98899e-119	Bacteria	Actinobacteria	Actinobacteria	Propionibacteriales	Nocardioidaceae	Marmoricola	Enriched
OTU229	2.8411	7.98296	539.382	2.56945e-119	Bacteria	Actinobacteria	Actinobacteria	Micrococcales	Microbacteriaceae	Frondihabitans	Enriched
OTU1625	-2.91197	8.61513	538.868	3.32465e-119	Bacteria	Proteobacteria	Deltaproteobacteria	Myxococcales	Archangiaceae	Melittangium	Depleted
OTU437	-2.39902	11.8814	535.264	2.02152e-118	Bacteria	Bacteroidetes	Chitinophagia	Chitinophagales	Chitinophagaceae	Niastella	Depleted
OTU1822	-3.05433	8.66791	531.682	1.21634e-117	Bacteria	Proteobacteria	Gammaproteobacteria	Legionellales	Coxiellaceae	Coxiella	Depleted
OTU1755	2.50175	8.70645	531.249	1.51107e-117	Bacteria	Proteobacteria	Gammaproteobacteria	Chromatiales	Ectothiorhodospiraceae	Nitrococcus	Enriched
OTU155	2.39076	14.1781	530.339	2.38348e-117	Bacteria	Actinobacteria	Actinobacteria	Corynebacteriales	Mycobacteriaceae	Mycobacterium	Enriched
OTU109	-6.43931	14.0027	496.589	5.24904e-110	Archaea	Thaumarchaeota	Unclassified	Unclassified	Unclassified	Candidatus Nitrosotalea	Depleted
OTU1956	-2.26597	12.9436	486.202	9.55472e-108	Bacteria	Proteobacteria	Gammaproteobacteria	Xanthomonadales	Rhodanobacteraceae	Rudaea	Depleted
OTU1132	-2.26619	13.5091	482.29	6.7822e-107	Bacteria	Proteobacteria	Alphaproteobacteria	Micropepsales	Micropepsaceae	Rhizomicrobium	Depleted
OTU214	2.34253	9.61414	456.667	2.55388e-101	Bacteria	Actinobacteria	Actinobacteria	Micrococcales	Intrasporangiaceae	Tetrasphaera	Enriched
OTU1747	2.35834	9.44333	455.466	4.66223e-101	Bacteria	Proteobacteria	Gammaproteobacteria	Chromatiales	Ectothiorhodospiraceae	Acidihalobacter	Enriched
OTU693	-2.23767	9.84029	429.002	2.67949e-95	Bacteria	Cyanobacteria	Unclassified	Nostocales	Rivulariaceae	Calothrix	Depleted
OTU1195	2.34449	8.0243	418.86	4.32014e-93	Bacteria	Proteobacteria	Alphaproteobacteria	Rhizobiales	Rhizobiaceae	Pararhizobium	Enriched
OTU433	-2.30544	10.6081	416.94	1.13089e-92	Bacteria	Bacteroidetes	Chitinophagia	Chitinophagales	Chitinophagaceae	Flavisolibacter	Depleted
OTU439	-2.29509	8.71275	416.954	1.12325e-92	Bacteria	Bacteroidetes	Chitinophagia	Chitinophagales	Chitinophagaceae	Sediminibacterium	Depleted
OTU104	-3.22234	8.51614	415.019	2.96299e-92	Archaea	Thaumarchaeota	Nitrososphaeria	Nitrososphaerales	Nitrososphaeraceae	Nitrososphaera	Depleted
OTU1948	-2.21627	12.9651	412.848	8.79268e-92	Bacteria	Proteobacteria	Gammaproteobacteria	Xanthomonadales	Rhodanobacteraceae	Dokdonella	Depleted
OTU210	1.99004	9.7668	411.568	1.67072e-91	Bacteria	Actinobacteria	Actinobacteria	Micrococcales	Intrasporangiaceae	Phycicoccus	Enriched
OTU237	1.9567	10.4979	410.718	2.55814e-91	Bacteria	Actinobacteria	Actinobacteria	Micrococcales	Microbacteriaceae	Microbacterium	Enriched
OTU1393	-1.96401	10.9519	398.89	9.60682e-89	Bacteria	Proteobacteria	Alphaproteobacteria	Rhodospirillales	Unclassified	Enhydrobacter	Depleted
OTU133	2.04472	13.5665	394.259	9.78673e-88	Bacteria	Actinobacteria	Actinobacteria	Acidothermales	Acidothermaceae	Acidothermus	Enriched
OTU432	-2.31158	10.5496	392.763	2.07144e-87	Bacteria	Bacteroidetes	Chitinophagia	Chitinophagales	Chitinophagaceae	Flavihumibacter	Depleted
OTU1408	-2.17621	11.7631	384.272	1.46167e-85	Bacteria	Proteobacteria	Alphaproteobacteria	Sphingomonadales	Erythrobacteraceae	Erythrobacter	Depleted
OTU277	-2.04179	14.0931	384.202	1.51376e-85	Bacteria	Actinobacteria	Actinobacteria	Micromonosporales	Micromonosporaceae	Actinoplanes	Depleted
OTU1145	1.93852	10.3487	379.292	1.77449e-84	Bacteria	Proteobacteria	Alphaproteobacteria	Rhizobiales	Beijerinckiaceae	Methyloferula	Enriched
OTU307	2.7708	7.63092	377.339	4.72308e-84	Bacteria	Actinobacteria	Actinobacteria	Propionibacteriales	Propionibacteriaceae	Microlunatus	Enriched
OTU1962	2.19713	9.46975	375.631	1.11229e-83	Bacteria	Proteobacteria	Gammaproteobacteria	Xanthomonadales	Xanthomonadaceae	Stenotrophomonas	Enriched
OTU166	-1.95605	10.5745	369.956	1.91314e-82	Bacteria	Actinobacteria	Actinobacteria	Frankiales	Sporichthyaceae	Sporichthya	Depleted
OTU1705	2.3241	7.92544	369.004	3.08307e-82	Bacteria	Proteobacteria	Gammaproteobacteria	Alteromonadales	Shewanellaceae	Shewanella	Enriched
OTU387	-2.05961	8.93968	366.088	1.33054e-81	Bacteria	Armatimonadetes	Fimbriimonadia	Fimbriimonadales	Fimbriimonadaceae	Fimbriimonas	Depleted
OTU276	2.10607	8.59574	365.939	1.43368e-81	Bacteria	Actinobacteria	Actinobacteria	Micromonosporales	Micromonosporaceae	Actinocatenispora	Enriched
OTU1099	2.08705	10.7857	363.754	4.28745e-81	Bacteria	Planctomycetes	Planctomycetia	Planctomycetales	Isosphaeraceae	Paludisphaera	Enriched
OTU157	1.83775	10.6639	362.441	8.27975e-81	Bacteria	Actinobacteria	Actinobacteria	Corynebacteriales	Nocardiaceae	Rhodococcus	Enriched
OTU204	2.11425	8.93079	361.033	1.67762e-80	Bacteria	Actinobacteria	Actinobacteria	Micrococcales	Intrasporangiaceae	Intrasporangium	Enriched
OTU249	1.91569	10.2238	353.037	9.24319e-79	Bacteria	Actinobacteria	Actinobacteria	Micrococcales	Micrococcaceae	Arthrobacter	Enriched
OTU1958	2.0017	9.30468	352.835	1.02259e-78	Bacteria	Proteobacteria	Gammaproteobacteria	Xanthomonadales	Xanthomonadaceae	Luteimonas	Enriched
OTU147	1.92637	8.53396	352.45	1.24035e-78	Bacteria	Actinobacteria	Actinobacteria	Catenulisporales	Actinospicaceae	Actinospica	Enriched
OTU684	-2.05956	8.91745	346.947	1.95865e-77	Bacteria	Cyanobacteria	Unclassified	Nostocales	Hapalosiphonaceae	Fischerella	Depleted
OTU1951	2.19554	9.66897	345.554	3.9377e-77	Bacteria	Proteobacteria	Gammaproteobacteria	Xanthomonadales	Rhodanobacteraceae	Luteibacter	Enriched
OTU1542	2.14708	8.57758	342.098	2.22804e-76	Bacteria	Proteobacteria	Betaproteobacteria	Nitrosomonadales	Gallionellaceae	Sulfuricella	Enriched
OTU1113	1.97948	9.745	341.991	2.35064e-76	Bacteria	Planctomycetes	Planctomycetia	Planctomycetales	Planctomycetaceae	Schlesneria	Enriched
OTU1170	-1.72631	14.0179	337.908	1.82183e-75	Bacteria	Proteobacteria	Alphaproteobacteria	Rhizobiales	Hyphomicrobiaceae	Rhodoplanes	Depleted
OTU1155	-1.82564	10.4406	336.598	3.51363e-75	Bacteria	Proteobacteria	Alphaproteobacteria	Rhizobiales	Bradyrhizobiaceae	Variibacter	Depleted
OTU292	1.94238	9.21163	334.801	8.6507e-75	Bacteria	Actinobacteria	Actinobacteria	Propionibacteriales	Nocardioidaceae	Aeromicrobium	Enriched
OTU1350	-2.62041	8.38637	328.538	2.00044e-73	Bacteria	Proteobacteria	Alphaproteobacteria	Rhodospirillales	Acetobacteraceae	Gluconacetobacter	Depleted
OTU1118	-1.76956	10.0137	321.54	6.69051e-72	Bacteria	Proteobacteria	Alphaproteobacteria	Caulobacterales	Caulobacteraceae	Asticcacaulis	Depleted
OTU1189	1.85695	8.87483	318.943	2.46176e-71	Bacteria	Proteobacteria	Alphaproteobacteria	Rhizobiales	Phyllobacteriaceae	Pseudaminobacter	Enriched
OTU1936	1.9289	8.67396	312.645	5.79357e-70	Bacteria	Proteobacteria	Gammaproteobacteria	Unclassified	Unclassified	Thiohalobacter	Enriched
OTU169	1.92786	8.7841	310.91	1.38326e-69	Bacteria	Actinobacteria	Actinobacteria	Geodermatophilales	Geodermatophilaceae	Modestobacter	Enriched
OTU1120	-1.75525	12.1329	310.114	2.06246e-69	Bacteria	Proteobacteria	Alphaproteobacteria	Caulobacterales	Caulobacteraceae	Caulobacter	Depleted
OTU1143	1.7039	10.5188	307.926	6.18149e-69	Bacteria	Proteobacteria	Alphaproteobacteria	Rhizobiales	Beijerinckiaceae	Methylocapsa	Enriched
OTU1220	-1.61389	16.2076	307.491	7.68805e-69	Bacteria	Proteobacteria	Alphaproteobacteria	Rhizobiales	Xanthobacteraceae	Pseudolabrys	Depleted
OTU1121	-1.70959	11.7691	302.94	7.53627e-68	Bacteria	Proteobacteria	Alphaproteobacteria	Caulobacterales	Caulobacteraceae	Phenylobacterium	Depleted
OTU1949	2.08325	11.6792	301.126	1.8729e-67	Bacteria	Proteobacteria	Gammaproteobacteria	Xanthomonadales	Rhodanobacteraceae	Dyella	Enriched
OTU167	1.76422	10.1557	298.086	8.60644e-67	Bacteria	Actinobacteria	Actinobacteria	Geodermatophilales	Geodermatophilaceae	Blastococcus	Enriched
OTU846	-5.42458	13.7822	294.957	4.13627e-66	Bacteria	Firmicutes	Bacilli	Bacillales	Thermoactinomycetaceae	Planifilum	Depleted
OTU1202	-1.79578	8.79223	290.23	4.4306e-65	Bacteria	Proteobacteria	Alphaproteobacteria	Rhizobiales	Rhodobiaceae	Candidatus Phaeomarinobacter	Depleted
OTU1506	1.82914	9.40803	289.442	6.57729e-65	Bacteria	Proteobacteria	Betaproteobacteria	Burkholderiales	Unclassified	Thiomonas	Enriched
OTU430	2.16262	8.55037	287.957	1.3855e-64	Bacteria	Bacteroidetes	Chitinophagia	Chitinophagales	Chitinophagaceae	Crenotalea	Enriched
OTU1102	1.78102	8.85943	286.907	2.34686e-64	Bacteria	Planctomycetes	Planctomycetia	Planctomycetales	Planctomycetaceae	Fuerstia	Enriched
OTU1100	1.65533	11.5125	280.082	7.20775e-63	Bacteria	Planctomycetes	Planctomycetia	Planctomycetales	Isosphaeraceae	Singulisphaera	Enriched
OTU164	1.56414	12.3867	278.602	1.51441e-62	Bacteria	Actinobacteria	Actinobacteria	Frankiales	Frankiaceae	Frankia	Enriched
OTU696	-1.67177	9.05466	275.125	8.67131e-62	Bacteria	Cyanobacteria	Unclassified	Nostocales	Scytonemataceae	Scytonema	Depleted
OTU440	-1.79062	10.8866	269.615	1.37658e-60	Bacteria	Bacteroidetes	Chitinophagia	Chitinophagales	Chitinophagaceae	Segetibacter	Depleted
OTU1183	1.7099	8.24884	266.548	6.41498e-60	Bacteria	Proteobacteria	Alphaproteobacteria	Rhizobiales	Phyllobacteriaceae	Chelativorans	Enriched
OTU1550	1.70355	9.8553	252.974	5.83493e-57	Bacteria	Proteobacteria	Betaproteobacteria	Nitrosomonadales	Nitrosomonadaceae	Nitrosospira	Enriched
OTU1551	1.91102	7.98025	249.421	3.47196e-56	Bacteria	Proteobacteria	Betaproteobacteria	Nitrosomonadales	Nitrosomonadaceae	Nitrosovibrio	Enriched
OTU1184	1.58371	8.81282	249.313	3.66588e-56	Bacteria	Proteobacteria	Alphaproteobacteria	Rhizobiales	Phyllobacteriaceae	Hoeflea	Enriched
OTU1501	-1.56692	9.22784	247.351	9.81826e-56	Bacteria	Proteobacteria	Betaproteobacteria	Burkholderiales	Unclassified	Rhizobacter	Depleted
OTU173	1.53899	9.74288	245.832	2.1044e-55	Bacteria	Actinobacteria	Actinobacteria	Jiangellales	Jiangellaceae	Jiangella	Enriched
OTU438	-1.76623	10.7861	245.706	2.24162e-55	Bacteria	Bacteroidetes	Chitinophagia	Chitinophagales	Chitinophagaceae	Parafilimonas	Depleted
OTU1204	-1.49208	10.6125	242.516	1.11199e-54	Bacteria	Proteobacteria	Alphaproteobacteria	Rhizobiales	Rhodobiaceae	Parvibaculum	Depleted
OTU151	1.65023	8.43634	238.875	6.91972e-54	Bacteria	Actinobacteria	Actinobacteria	Corynebacteriales	Gordoniaceae	Gordonia	Enriched
OTU1860	1.54267	9.50381	233.706	9.27131e-53	Bacteria	Proteobacteria	Gammaproteobacteria	Oceanospirillales	Halomonadaceae	Halomonas	Enriched
OTU1216	-1.41001	12.6821	233.55	1.0027e-52	Bacteria	Proteobacteria	Alphaproteobacteria	Rhizobiales	Unclassified	Pseudorhodoplanes	Depleted
OTU1759	1.64571	8.07202	225.344	6.17619e-51	Bacteria	Proteobacteria	Gammaproteobacteria	Chromatiales	Ectothiorhodospiraceae	Thiohalomonas	Enriched
OTU489	-1.57091	9.59338	223.632	1.4591e-50	Bacteria	Bacteroidetes	Cytophagia	Cytophagales	Hymenobacteraceae	Hymenobacter	Depleted
OTU435	-1.66914	9.0598	221.993	3.3245e-50	Bacteria	Bacteroidetes	Chitinophagia	Chitinophagales	Chitinophagaceae	Hydrotalea	Depleted
OTU1739	1.4771	10.0342	218.854	1.60794e-49	Bacteria	Proteobacteria	Gammaproteobacteria	Chromatiales	Chromatiaceae	Nitrosococcus	Enriched
OTU205	1.83487	8.1659	216.379	5.57582e-49	Bacteria	Actinobacteria	Actinobacteria	Micrococcales	Intrasporangiaceae	Janibacter	Enriched
OTU525	-1.4727	10.3467	214.204	1.66201e-48	Bacteria	Bacteroidetes	Flavobacteriia	Flavobacteriales	Flavobacteriaceae	Flavobacterium	Depleted
OTU168	1.38659	10.3428	208.791	2.52087e-47	Bacteria	Actinobacteria	Actinobacteria	Geodermatophilales	Geodermatophilaceae	Geodermatophilus	Enriched
OTU442	1.80172	8.36177	208.263	3.28683e-47	Bacteria	Bacteroidetes	Chitinophagia	Chitinophagales	Chitinophagaceae	Thermoflavifilum	Enriched
OTU174	1.429	8.9729	207.823	4.10046e-47	Bacteria	Actinobacteria	Actinobacteria	Kineosporiales	Kineosporiaceae	Angustibacter	Enriched
OTU426	1.60609	9.44823	191.762	1.31163e-43	Bacteria	Bacteroidetes	Chitinophagia	Chitinophagales	Chitinophagaceae	Arachidicoccus	Enriched
OTU1149	-1.28013	15.2629	188.986	5.29389e-43	Bacteria	Proteobacteria	Alphaproteobacteria	Rhizobiales	Bradyrhizobiaceae	Bradyrhizobium	Depleted
OTU1342	1.37598	9.73801	187.985	8.75277e-43	Bacteria	Proteobacteria	Alphaproteobacteria	Rhodospirillales	Acetobacteraceae	Acidiphilium	Enriched
OTU1964	1.37363	10.0049	180.065	4.69104e-41	Bacteria	Proteobacteria	Gammaproteobacteria	Xanthomonadales	Xanthomonadaceae	Xanthomonas	Enriched
OTU1107	1.32409	10.043	177.185	1.99584e-40	Bacteria	Planctomycetes	Planctomycetia	Planctomycetales	Planctomycetaceae	Planctomyces	Enriched
OTU1343	1.29248	9.17109	175.704	4.20171e-40	Bacteria	Proteobacteria	Alphaproteobacteria	Rhodospirillales	Acetobacteraceae	Acidisphaera	Enriched
OTU477	-1.49143	9.54278	175.423	4.84102e-40	Bacteria	Bacteroidetes	Cytophagia	Cytophagales	Cytophagaceae	Spirosoma	Depleted
OTU1103	1.55721	8.71337	170.757	5.05717e-39	Bacteria	Planctomycetes	Planctomycetia	Planctomycetales	Planctomycetaceae	Gimesia	Enriched
OTU183	1.2537	9.71584	170.08	7.10814e-39	Bacteria	Actinobacteria	Actinobacteria	Micrococcales	Cellulomonadaceae	Cellulomonas	Enriched
OTU297	1.32438	14.4024	167.59	2.48666e-38	Bacteria	Actinobacteria	Actinobacteria	Propionibacteriales	Nocardioidaceae	Nocardioides	Enriched
OTU1115	1.35309	8.92212	164.235	1.34396e-37	Bacteria	Proteobacteria	Acidithiobacillia	Acidithiobacillales	Acidithiobacillaceae	Acidithiobacillus	Enriched
OTU1618	-1.21949	10.0348	156.819	5.60538e-36	Bacteria	Proteobacteria	Deltaproteobacteria	Desulfuromonadales	Geobacteraceae	Geobacter	Depleted
OTU119	-1.25492	9.98193	155.648	1.01049e-35	Bacteria	Acidobacteria	Blastocatellia	Unclassified	Pyrinomonadaceae	Pyrinomonas	Depleted
OTU111	1.24113	12.8598	155.219	1.25395e-35	Bacteria	Acidobacteria	Acidobacteriia	Acidobacteriales	Acidobacteriaceae	Acidobacterium	Enriched
OTU112	1.27489	8.83249	154.186	2.10852e-35	Bacteria	Acidobacteria	Acidobacteriia	Acidobacteriales	Acidobacteriaceae	Bryocella	Enriched
OTU294	1.23316	9.13906	151.694	7.39185e-35	Bacteria	Actinobacteria	Actinobacteria	Propionibacteriales	Nocardioidaceae	Kribbella	Enriched
OTU331	1.26862	8.60566	151.698	7.37581e-35	Bacteria	Actinobacteria	Actinobacteria	Pseudonocardiales	Pseudonocardiaceae	Saccharopolyspora	Enriched
OTU1849	-1.25026	13.0864	151.637	7.60623e-35	Bacteria	Proteobacteria	Gammaproteobacteria	Nevskiales	Sinobacteraceae	Steroidobacter	Depleted
OTU771	-1.46669	10.6808	151.59	7.78856e-35	Bacteria	Firmicutes	Bacilli	Bacillales	Bacillaceae	Bacillus	Depleted
OTU589	-1.26255	11.5535	149.598	2.12199e-34	Bacteria	Bacteroidetes	Sphingobacteriia	Sphingobacteriales	Sphingobacteriaceae	Mucilaginibacter	Depleted
OTU117	1.22185	10.8905	148.875	3.0543e-34	Bacteria	Acidobacteria	Acidobacteriia	Acidobacteriales	Acidobacteriaceae	Terracidiphilus	Enriched
OTU1555	1.22935	9.46583	148.473	3.73851e-34	Bacteria	Proteobacteria	Betaproteobacteria	Nitrosomonadales	Thiobacillaceae	Thiobacillus	Enriched
OTU1164	-1.36259	8.78067	146.897	8.26474e-34	Bacteria	Proteobacteria	Alphaproteobacteria	Rhizobiales	Hyphomicrobiaceae	Filomicrobium	Depleted
OTU428	1.24599	12.1718	144.763	2.41918e-33	Bacteria	Bacteroidetes	Chitinophagia	Chitinophagales	Chitinophagaceae	Chitinophaga	Enriched
OTU321	1.10059	11.1079	144.118	3.34726e-33	Bacteria	Actinobacteria	Actinobacteria	Pseudonocardiales	Pseudonocardiaceae	Amycolatopsis	Enriched
OTU1549	1.23958	9.50013	144.056	3.45359e-33	Bacteria	Proteobacteria	Betaproteobacteria	Nitrosomonadales	Nitrosomonadaceae	Nitrosomonas	Enriched
OTU330	1.40221	8.48508	143.618	4.30666e-33	Bacteria	Actinobacteria	Actinobacteria	Pseudonocardiales	Pseudonocardiaceae	Saccharomonospora	Enriched
OTU176	1.19639	9.17648	142.009	9.6829e-33	Bacteria	Actinobacteria	Actinobacteria	Kineosporiales	Kineosporiaceae	Kineosporia	Enriched
OTU448	-1.53448	8.55038	141.629	1.17223e-32	Bacteria	Bacteroidetes	Cytophagia	Cytophagales	Cyclobacteriaceae	Algoriphagus	Depleted
OTU329	1.10783	11.5289	140.348	2.23407e-32	Bacteria	Actinobacteria	Actinobacteria	Pseudonocardiales	Pseudonocardiaceae	Pseudonocardia	Enriched
OTU348	1.28156	8.72727	140.103	2.52791e-32	Bacteria	Actinobacteria	Actinobacteria	Streptosporangiales	Streptosporangiaceae	Microtetraspora	Enriched
OTU1606	-1.14955	9.64005	139.593	3.26818e-32	Bacteria	Proteobacteria	Deltaproteobacteria	Desulfovibrionales	Desulfovibrionaceae	Desulfovibrio	Depleted
OTU123	-1.21441	9.94413	139.202	3.97799e-32	Bacteria	Acidobacteria	Solibacteres	Solibacterales	Bryobacteraceae	Bryobacter	Depleted
OTU1826	-1.30094	9.54994	133.813	6.00393e-31	Bacteria	Proteobacteria	Gammaproteobacteria	Legionellales	Legionellaceae	Legionella	Depleted
OTU1758	1.13429	9.88561	129.556	5.12394e-30	Bacteria	Proteobacteria	Gammaproteobacteria	Chromatiales	Ectothiorhodospiraceae	Thioalkalivibrio	Enriched
OTU1690	1.20356	8.33261	126.732	2.12624e-29	Bacteria	Proteobacteria	Gammaproteobacteria	Alteromonadales	Alteromonadaceae	Mangrovitalea	Enriched
OTU1101	1.08893	10.2429	126.666	2.19787e-29	Bacteria	Planctomycetes	Planctomycetia	Planctomycetales	Planctomycetaceae	Blastopirellula	Enriched
OTU490	-1.23101	9.33118	126.531	2.35253e-29	Bacteria	Bacteroidetes	Cytophagia	Cytophagales	Hymenobacteraceae	Pontibacter	Depleted
OTU1955	2.61841	14.5947	125.679	3.61401e-29	Bacteria	Proteobacteria	Gammaproteobacteria	Xanthomonadales	Rhodanobacteraceae	Rhodanobacter	Enriched
OTU281	-2.08592	8.4398	122.481	1.81167e-28	Bacteria	Actinobacteria	Actinobacteria	Micromonosporales	Micromonosporaceae	Couchioplanes	Depleted
OTU156	1.06594	10.5067	122.32	1.96492e-28	Bacteria	Actinobacteria	Actinobacteria	Corynebacteriales	Nocardiaceae	Nocardia	Enriched
OTU1691	1.19508	9.11587	122.184	2.10382e-28	Bacteria	Proteobacteria	Gammaproteobacteria	Alteromonadales	Alteromonadaceae	Marinobacter	Enriched
OTU338	1.06287	9.91497	121.889	2.44109e-28	Bacteria	Actinobacteria	Actinobacteria	Streptomycetales	Streptomycetaceae	Streptacidiphilus	Enriched
OTU1206	-1.11185	9.41785	121.446	3.05201e-28	Bacteria	Proteobacteria	Alphaproteobacteria	Rhizobiales	Rhodobiaceae	Tepidicaulis	Depleted
OTU462	-1.17464	8.86164	120.415	5.13175e-28	Bacteria	Bacteroidetes	Cytophagia	Cytophagales	Cytophagaceae	Dyadobacter	Depleted
OTU1186	1.18225	8.58896	119.878	6.72611e-28	Bacteria	Proteobacteria	Alphaproteobacteria	Rhizobiales	Phyllobacteriaceae	Nitratireductor	Enriched
OTU1096	-1.10532	11.8587	118.676	1.23316e-27	Bacteria	Planctomycetes	Planctomycetia	Planctomycetales	Gemmataceae	Gemmata	Depleted
OTU1960	1.08502	10.3294	114.292	1.12481e-26	Bacteria	Proteobacteria	Gammaproteobacteria	Xanthomonadales	Xanthomonadaceae	Pseudoxanthomonas	Enriched
OTU1114	1.11441	8.75696	111.324	5.02484e-26	Bacteria	Planctomycetes	Planctomycetia	Planctomycetales	Planctomycetaceae	Thermogutta	Enriched
OTU652	-1.03466	8.99299	110.629	7.13359e-26	Bacteria	Chloroflexi	Ktedonobacteria	Thermogemmatisporales	Thermogemmatisporaceae	Thermogemmatispora	Depleted
OTU1142	1.09721	9.81857	108.384	2.21443e-25	Bacteria	Proteobacteria	Alphaproteobacteria	Rhizobiales	Beijerinckiaceae	Beijerinckia	Enriched
OTU291	0.997554	10.3032	108.18	2.45497e-25	Bacteria	Actinobacteria	Actinobacteria	Propionibacteriales	Nocardioidaceae	Actinopolymorpha	Enriched
OTU124	-0.989443	12.2105	106.913	4.65111e-25	Bacteria	Acidobacteria	Solibacteres	Solibacterales	Solibacteraceae	Candidatus Solibacter	Depleted
OTU2029	-1.06684	10.0374	103.27	2.9251e-24	Bacteria	Verrucomicrobia	Spartobacteria	Chthoniobacterales	Chthoniobacteraceae	Chthoniobacter	Depleted
OTU1713	-2.16483	8.95629	103.038	3.2885e-24	Bacteria	Proteobacteria	Gammaproteobacteria	Cellvibrionales	Cellvibrionaceae	Cellvibrio	Depleted
OTU1169	-0.987507	9.39355	101.02	9.108e-24	Bacteria	Proteobacteria	Alphaproteobacteria	Rhizobiales	Hyphomicrobiaceae	Rhodomicrobium	Depleted
OTU1473	-0.998119	8.85706	100.145	1.41657e-23	Bacteria	Proteobacteria	Betaproteobacteria	Burkholderiales	Comamonadaceae	Pelomonas	Depleted
OTU1088	-1.00657	10.5579	99.9462	1.56591e-23	Bacteria	Nitrospirae	Nitrospira	Nitrospirales	Nitrospiraceae	Nitrospira	Depleted
OTU1152	-0.927891	11.1584	98.5896	3.10648e-23	Bacteria	Proteobacteria	Alphaproteobacteria	Rhizobiales	Bradyrhizobiaceae	Rhodopseudomonas	Depleted
OTU1953	1.02848	12.2232	98.3653	3.47899e-23	Bacteria	Proteobacteria	Gammaproteobacteria	Xanthomonadales	Rhodanobacteraceae	Mizugakiibacter	Enriched
OTU371	-0.903535	12.9482	95.5637	1.43208e-22	Bacteria	Actinobacteria	Rubrobacteria	Gaiellales	Gaiellaceae	Gaiella	Depleted
OTU1959	0.927538	11.2367	92.731	5.99081e-22	Bacteria	Proteobacteria	Gammaproteobacteria	Xanthomonadales	Xanthomonadaceae	Lysobacter	Enriched
OTU1185	0.87886	13.1022	91.5663	1.07915e-21	Bacteria	Proteobacteria	Alphaproteobacteria	Rhizobiales	Phyllobacteriaceae	Mesorhizobium	Enriched
OTU218	1.07533	8.33821	91.4788	1.12794e-21	Bacteria	Actinobacteria	Actinobacteria	Micrococcales	Microbacteriaceae	Agromyces	Enriched
OTU347	0.968201	9.76585	90.5034	1.84658e-21	Bacteria	Actinobacteria	Actinobacteria	Streptosporangiales	Streptosporangiaceae	Microbispora	Enriched
OTU1412	-0.918959	11.829	90.131	2.22904e-21	Bacteria	Proteobacteria	Alphaproteobacteria	Sphingomonadales	Sphingomonadaceae	Novosphingobium	Depleted
OTU325	1.11636	8.45191	88.0165	6.49091e-21	Bacteria	Actinobacteria	Actinobacteria	Pseudonocardiales	Pseudonocardiaceae	Kutzneria	Enriched
OTU388	-0.958614	8.87974	87.9315	6.77625e-21	Bacteria	Bacteroidetes	Bacteroidia	Bacteroidales	Bacteroidaceae	Bacteroides	Depleted
OTU1192	-0.882136	11.1125	87.7271	7.51397e-21	Bacteria	Proteobacteria	Alphaproteobacteria	Rhizobiales	Rhizobiaceae	Kaistia	Depleted
OTU1105	0.973218	10.5923	85.5644	2.24272e-20	Bacteria	Planctomycetes	Planctomycetia	Planctomycetales	Planctomycetaceae	Pirellula	Enriched
OTU1119	-0.902851	9.82221	84.9973	2.98771e-20	Bacteria	Proteobacteria	Alphaproteobacteria	Caulobacterales	Caulobacteraceae	Brevundimonas	Depleted
OTU1498	-0.925412	9.17168	84.985	3.00631e-20	Bacteria	Proteobacteria	Betaproteobacteria	Burkholderiales	Unclassified	Methylibium	Depleted
OTU354	1.11273	8.88643	83.5976	6.06472e-20	Bacteria	Actinobacteria	Actinobacteria	Streptosporangiales	Streptosporangiaceae	Streptosporangium	Enriched
OTU1213	-0.942637	12.3273	83.5645	6.16712e-20	Bacteria	Proteobacteria	Alphaproteobacteria	Rhizobiales	Unclassified	Methyloligella	Depleted
OTU651	-0.856407	9.96981	82.9977	8.21479e-20	Bacteria	Chloroflexi	Ktedonobacteria	Ktedonobacterales	Ktedonobacteraceae	Ktedonobacter	Depleted
OTU1167	0.934615	8.89518	82.0238	1.34455e-19	Bacteria	Proteobacteria	Alphaproteobacteria	Rhizobiales	Hyphomicrobiaceae	Pelagibacterium	Enriched
OTU114	0.861062	9.7877	81.1907	2.04955e-19	Bacteria	Acidobacteria	Acidobacteriia	Acidobacteriales	Acidobacteriaceae	Edaphobacter	Enriched
OTU1377	-0.912716	9.73109	78.2032	9.2968e-19	Bacteria	Proteobacteria	Alphaproteobacteria	Rhodospirillales	Rhodospirillaceae	Nitrospirillum	Depleted
OTU654	-0.823409	9.7428	75.2943	4.05534e-18	Bacteria	Chloroflexi	Thermomicrobia	Sphaerobacterales	Sphaerobacteraceae	Nitrolancea	Depleted
OTU1433	2.06294	10.0559	74.6393	5.65059e-18	Bacteria	Proteobacteria	Betaproteobacteria	Burkholderiales	Alcaligenaceae	Candidimonas	Enriched
OTU1150	-0.800683	12.8034	74.0105	7.77024e-18	Bacteria	Proteobacteria	Alphaproteobacteria	Rhizobiales	Bradyrhizobiaceae	Nitrobacter	Depleted
OTU357	-1.11567	13.2696	72.1307	2.01405e-17	Bacteria	Actinobacteria	Actinobacteria	Streptosporangiales	Thermomonosporaceae	Actinomadura	Depleted
OTU1552	0.869524	8.57865	70.6265	4.31677e-17	Bacteria	Proteobacteria	Betaproteobacteria	Nitrosomonadales	Sterolibacteriaceae	Methyloversatilis	Enriched
OTU163	0.845905	9.23002	69.1957	8.916e-17	Bacteria	Actinobacteria	Actinobacteria	Frankiales	Cryptosporangiaceae	Cryptosporangium	Enriched
OTU128	0.836066	8.31786	69.0046	9.82351e-17	Bacteria	Actinobacteria	Acidimicrobiia	Acidimicrobiales	Acidimicrobiaceae	Acidithrix	Enriched
OTU655	-0.765337	10.6634	63.9563	1.27208e-15	Bacteria	Chloroflexi	Thermomicrobia	Sphaerobacterales	Sphaerobacteraceae	Sphaerobacter	Depleted
OTU1137	0.78998	8.73306	60.4712	7.46633e-15	Bacteria	Proteobacteria	Alphaproteobacteria	Rhizobiales	Aurantimonadaceae	Aurantimonas	Enriched
OTU332	0.799594	8.54367	58.5694	1.9625e-14	Bacteria	Actinobacteria	Actinobacteria	Pseudonocardiales	Pseudonocardiaceae	Saccharothrix	Enriched
OTU118	0.782462	10.1846	57.7807	2.9303e-14	Bacteria	Acidobacteria	Acidobacteriia	Acidobacteriales	Acidobacteriaceae	Terriglobus	Enriched
OTU516	-0.859327	9.0778	57.183	3.97099e-14	Bacteria	Bacteroidetes	Flavobacteriia	Flavobacteriales	Flavobacteriaceae	Chryseobacterium	Depleted
OTU285	0.699492	11.9143	55.0702	1.16301e-13	Bacteria	Actinobacteria	Actinobacteria	Micromonosporales	Micromonosporaceae	Micromonospora	Enriched
OTU1147	-0.647064	12.2698	50.0139	1.52663e-12	Bacteria	Proteobacteria	Alphaproteobacteria	Rhizobiales	Bradyrhizobiaceae	Afipia	Depleted
OTU115	0.725838	10.9571	49.0326	2.51743e-12	Bacteria	Acidobacteria	Acidobacteriia	Acidobacteriales	Acidobacteriaceae	Granulicella	Enriched
OTU1565	0.754796	9.06373	48.3906	3.49233e-12	Bacteria	Proteobacteria	Betaproteobacteria	Rhodocyclales	Zoogloeaceae	Thauera	Enriched
OTU1450	0.703701	10.5339	47.8507	4.59943e-12	Bacteria	Proteobacteria	Betaproteobacteria	Burkholderiales	Burkholderiaceae	Pandoraea	Enriched
OTU1307	-0.640768	10.7377	47.0263	7.00409e-12	Bacteria	Proteobacteria	Alphaproteobacteria	Rhodobacterales	Rhodobacteraceae	Rhodovulum	Depleted
OTU1734	0.743981	9.90972	46.047	1.15451e-11	Bacteria	Proteobacteria	Gammaproteobacteria	Chromatiales	Chromatiaceae	CandidatusTenderia	Enriched
OTU1109	0.650097	10.3336	45.2506	1.7337e-11	Bacteria	Planctomycetes	Planctomycetia	Planctomycetales	Planctomycetaceae	Rhodopirellula	Enriched
OTU342	0.760663	8.58057	44.6481	2.35828e-11	Bacteria	Actinobacteria	Actinobacteria	Streptosporangiales	Nocardiopsaceae	Nocardiopsis	Enriched
OTU339	0.598461	13.7644	43.6382	3.95051e-11	Bacteria	Actinobacteria	Actinobacteria	Streptomycetales	Streptomycetaceae	Streptomyces	Enriched
OTU1448	0.631909	9.00773	42.8852	5.8047e-11	Bacteria	Proteobacteria	Betaproteobacteria	Burkholderiales	Burkholderiaceae	Lautropia	Enriched
OTU616	-0.610375	10.4269	42.6763	6.45918e-11	Bacteria	Candidatus Tectomicrobia	Unclassified	Unclassified	Unclassified	Candidatus Entotheonella	Depleted
OTU1116	0.643714	9.09711	41.7152	1.05585e-10	Bacteria	Proteobacteria	Acidithiobacillia	Acidithiobacillales	Thermithiobacillaceae	Thermithiobacillus	Enriched
OTU1441	1.28786	8.49155	41.116	1.4346e-10	Bacteria	Proteobacteria	Betaproteobacteria	Burkholderiales	Alcaligenaceae	Pusillimonas	Enriched
OTU278	0.730476	8.5475	40.9652	1.54964e-10	Bacteria	Actinobacteria	Actinobacteria	Micromonosporales	Micromonosporaceae	Asanoa	Enriched
OTU1190	0.710183	8.43626	40.7067	1.76884e-10	Bacteria	Proteobacteria	Alphaproteobacteria	Rhizobiales	Rhizobiaceae	Agrobacterium	Enriched
OTU1431	0.873302	10.5607	39.8477	2.74556e-10	Bacteria	Proteobacteria	Betaproteobacteria	Burkholderiales	Alcaligenaceae	Bordetella	Enriched
OTU1344	0.624399	8.87603	38.7555	4.80348e-10	Bacteria	Proteobacteria	Alphaproteobacteria	Rhodospirillales	Acetobacteraceae	Acidocella	Enriched
OTU1389	0.638847	8.45103	38.398	5.76909e-10	Bacteria	Proteobacteria	Alphaproteobacteria	Rhodospirillales	Rhodospirillaceae	Thalassospira	Enriched
OTU1564	0.659067	9.4036	37.2646	1.03139e-09	Bacteria	Proteobacteria	Betaproteobacteria	Rhodocyclales	Zoogloeaceae	Azoarcus	Enriched
OTU1095	0.612172	11.1046	36.7939	1.31298e-09	Bacteria	Planctomycetes	Planctomycetia	Planctomycetales	Gemmataceae	Fimbriiglobus	Enriched
OTU818	-0.563168	10.5149	35.3898	2.69895e-09	Bacteria	Firmicutes	Bacilli	Bacillales	Paenibacillaceae	Paenibacillus	Depleted
OTU1199	0.572691	8.99167	32.8926	9.7393e-09	Bacteria	Proteobacteria	Alphaproteobacteria	Rhizobiales	Rhizobiaceae	Sinorhizobium	Enriched
OTU592	-0.564612	10.8065	32.0117	1.53248e-08	Bacteria	Bacteroidetes	Sphingobacteriia	Sphingobacteriales	Sphingobacteriaceae	Pedobacter	Depleted
OTU1418	-0.5486	11.0333	31.6714	1.82596e-08	Bacteria	Proteobacteria	Alphaproteobacteria	Sphingomonadales	Sphingomonadaceae	Sphingopyxis	Depleted
OTU349	0.543641	9.94628	31.4435	2.05331e-08	Bacteria	Actinobacteria	Actinobacteria	Streptosporangiales	Streptosporangiaceae	Nonomuraea	Enriched
OTU728	-0.557488	9.27913	31.0551	2.50802e-08	Bacteria	Cyanobacteria	Unclassified	Synechococcales	Leptolyngbyaceae	Leptolyngbya	Depleted
OTU1174	-0.524124	9.62919	30.8476	2.79107e-08	Bacteria	Proteobacteria	Alphaproteobacteria	Rhizobiales	Methylocystaceae	Methylocystis	Depleted
OTU1097	0.559277	9.65101	29.4186	5.83162e-08	Bacteria	Planctomycetes	Planctomycetia	Planctomycetales	Gemmataceae	Zavarzinella	Enriched
OTU1106	0.561043	8.57753	29.0031	7.22639e-08	Bacteria	Planctomycetes	Planctomycetia	Planctomycetales	Planctomycetaceae	Planctomicrobium	Enriched
OTU1837	0.562511	8.72819	27.5392	1.53946e-07	Bacteria	Proteobacteria	Gammaproteobacteria	Methylococcales	Methylococcaceae	Methylomonas	Enriched
OTU753	0.519624	9.27336	27.393	1.66035e-07	Bacteria	Deinococcus-Thermus	Deinococci	Thermales	Thermaceae	Meiothermus	Enriched
OTU1191	0.539502	8.6033	27.0606	1.97178e-07	Bacteria	Proteobacteria	Alphaproteobacteria	Rhizobiales	Rhizobiaceae	Ensifer	Enriched
OTU1830	0.49186	9.65961	24.357	8.00355e-07	Bacteria	Proteobacteria	Gammaproteobacteria	Methylococcales	Methylococcaceae	Methylocaldum	Enriched
OTU113	0.463931	10.7225	23.3576	1.34513e-06	Bacteria	Acidobacteria	Acidobacteriia	Acidobacteriales	Acidobacteriaceae	CandidatusKoribacter	Enriched
OTU1670	0.466193	9.3028	23.3015	1.3849e-06	Bacteria	Proteobacteria	Gammaproteobacteria	Acidiferrobacterales	Acidiferrobacteraceae	Sulfurifustis	Enriched
OTU1219	0.475238	9.02861	23.2112	1.45149e-06	Bacteria	Proteobacteria	Alphaproteobacteria	Rhizobiales	Xanthobacteraceae	Labrys	Enriched
OTU1223	-0.486387	9.03189	22.8106	1.78778e-06	Bacteria	Proteobacteria	Alphaproteobacteria	Rhizobiales	Xanthobacteraceae	Xanthobacter	Depleted
OTU372	-0.446486	10.2107	22.0244	2.69209e-06	Bacteria	Actinobacteria	Rubrobacteria	Rubrobacterales	Rubrobacteraceae	Rubrobacter	Depleted
OTU1362	-0.423872	11.8888	20.9344	4.75287e-06	Bacteria	Proteobacteria	Alphaproteobacteria	Rhodospirillales	Rhodospirillaceae	Azospirillum	Depleted
OTU1159	0.415972	10.0624	19.9773	7.83677e-06	Bacteria	Proteobacteria	Alphaproteobacteria	Rhizobiales	Chelatococcaceae	Chelatococcus	Enriched
OTU1404	0.411219	9.15176	16.7495	4.26525e-05	Bacteria	Proteobacteria	Alphaproteobacteria	Sneathiellales	Sneathiellaceae	Oceanibacterium	Enriched
OTU1451	-0.39518	13.6074	15.9378	6.54581e-05	Bacteria	Proteobacteria	Betaproteobacteria	Burkholderiales	Burkholderiaceae	Paraburkholderia	Depleted
OTU375	-0.372192	13.294	15.7094	7.38546e-05	Bacteria	Actinobacteria	Thermoleophilia	Solirubrobacterales	Solirubrobacteraceae	Solirubrobacter	Depleted
OTU1374	-0.370954	10.2387	15.2513	9.41097e-05	Bacteria	Proteobacteria	Alphaproteobacteria	Rhodospirillales	Rhodospirillaceae	Magnetospirillum	Depleted
OTU148	0.382933	9.32801	14.3302	0.00015338	Bacteria	Actinobacteria	Actinobacteria	Catenulisporales	Catenulisporaceae	Catenulispora	Enriched
OTU1485	0.38602	9.33891	13.9888	0.000183899	Bacteria	Proteobacteria	Betaproteobacteria	Burkholderiales	Oxalobacteraceae	Herbaspirillum	Enriched
OTU1218	-0.33773	9.79235	12.5499	0.000396218	Bacteria	Proteobacteria	Alphaproteobacteria	Rhizobiales	Xanthobacteraceae	Azorhizobium	Depleted
OTU1845	-0.382721	8.81877	12.5268	0.000401163	Bacteria	Proteobacteria	Gammaproteobacteria	Nevskiales	Sinobacteraceae	Hydrocarboniphaga	Depleted
OTU1171	0.31395	11.395	11.5916	0.000662501	Bacteria	Proteobacteria	Alphaproteobacteria	Rhizobiales	Methylobacteriaceae	Methylobacterium	Enriched
OTU1370	-0.30766	10.7551	10.7216	0.00105892	Bacteria	Proteobacteria	Alphaproteobacteria	Rhodospirillales	Rhodospirillaceae	Inquilinus	Depleted
OTU1848	0.301632	9.94284	9.74218	0.00180088	Bacteria	Proteobacteria	Gammaproteobacteria	Nevskiales	Sinobacteraceae	Solimonas	Enriched
OTU1197	0.283846	11.6319	9.25075	0.00235399	Bacteria	Proteobacteria	Alphaproteobacteria	Rhizobiales	Rhizobiaceae	Rhizobium	Enriched
OTU1443	-0.275451	13.9693	8.09786	0.00443176	Bacteria	Proteobacteria	Betaproteobacteria	Burkholderiales	Burkholderiaceae	Burkholderia	Depleted
OTU1489	-0.272755	10.9482	7.52222	0.00609426	Bacteria	Proteobacteria	Betaproteobacteria	Burkholderiales	Oxalobacteraceae	Noviherbaspirillum	Depleted
OTU1417	0.249411	13.6559	7.3007	0.00689276	Bacteria	Proteobacteria	Alphaproteobacteria	Sphingomonadales	Sphingomonadaceae	Sphingomonas	Enriched
OTU1434	-2.6921	12.1374	6.74759	0.00938742	Bacteria	Proteobacteria	Betaproteobacteria	Burkholderiales	Alcaligenaceae	Castellaniella	Depleted
OTU1488	-0.247384	10.5644	6.61695	0.0101013	Bacteria	Proteobacteria	Betaproteobacteria	Burkholderiales	Oxalobacteraceae	Massilia	Depleted
OTU1487	0.245757	9.10115	6.02995	0.0140651	Bacteria	Proteobacteria	Betaproteobacteria	Burkholderiales	Oxalobacteraceae	Janthinobacterium	Enriched
OTU1765	-0.246333	9.39405	5.84552	0.0156168	Bacteria	Proteobacteria	Gammaproteobacteria	Chromatiales	Woeseiaceae	Woeseia	Depleted
OTU2037	-0.250743	9.02319	5.53752	0.0186129	Bacteria	Verrucomicrobia	Verrucomicrobiae	Verrucomicrobiales	Verrucomicrobiaceae	Verrucomicrobium	Depleted
OTU1347	0.241314	8.99134	5.51672	0.0188355	Bacteria	Proteobacteria	Alphaproteobacteria	Rhodospirillales	Acetobacteraceae	Belnapia	Enriched
OTU1148	-0.21305	11.1438	5.36554	0.0205384	Bacteria	Proteobacteria	Alphaproteobacteria	Rhizobiales	Bradyrhizobiaceae	Bosea	Depleted
OTU1358	0.201038	10.2586	4.70294	0.0301111	Bacteria	Proteobacteria	Alphaproteobacteria	Rhodospirillales	Acetobacteraceae	Roseomonas	Enriched
OTU373	0.201789	13.1011	4.5604	0.0327194	Bacteria	Actinobacteria	Thermoleophilia	Solirubrobacterales	Conexibacteraceae	Conexibacter	Enriched
OTU1904	0.201537	12.066	4.2428	0.0394172	Bacteria	Proteobacteria	Gammaproteobacteria	Pseudomonadales	Pseudomonadaceae	Pseudomonas	Enriched
OTU1957	0.224025	9.06029	4.07468	0.0435306	Bacteria	Proteobacteria	Gammaproteobacteria	Xanthomonadales	Xanthomonadaceae	Arenimonas	Enriched
OTU1380	-0.187778	10.0108	3.90938	0.0480174	Bacteria	Proteobacteria	Alphaproteobacteria	Rhodospirillales	Rhodospirillaceae	Oceanibaculum	Depleted
OTU1455	-0.243895	8.83469	3.89332	0.0484784	Bacteria	Proteobacteria	Betaproteobacteria	Burkholderiales	Comamonadaceae	Acidovorax	Depleted
OTU436	-0.186922	9.615	3.2875	0.0698094	Bacteria	Bacteroidetes	Chitinophagia	Chitinophagales	Chitinophagaceae	Niabella	NotSig
OTU376	-0.174452	10.6473	3.27652	0.0702776	Bacteria	Actinobacteria	Thermoleophilia	Thermoleophilales	Thermoleophilaceae	Thermoleophilum	NotSig
OTU750	0.167902	9.68652	2.84131	0.0918694	Bacteria	Deinococcus-Thermus	Deinococci	Deinococcales	Deinococcaceae	Deinococcus	NotSig
OTU1367	0.170866	8.76769	2.80428	0.0940129	Bacteria	Proteobacteria	Alphaproteobacteria	Rhodospirillales	Rhodospirillaceae	Ferrovibrio	NotSig
OTU1474	0.145818	10.1075	2.27752	0.131262	Bacteria	Proteobacteria	Betaproteobacteria	Burkholderiales	Comamonadaceae	Polaromonas	NotSig
OTU1846	0.145037	11.0553	2.22531	0.135766	Bacteria	Proteobacteria	Gammaproteobacteria	Nevskiales	Sinobacteraceae	Nevskia	NotSig
OTU1406	-0.123337	12.609	1.58205	0.208466	Bacteria	Proteobacteria	Alphaproteobacteria	Sphingomonadales	Erythrobacteraceae	Altererythrobacter	NotSig
OTU2033	-0.12961	13.8589	1.5633	0.211182	Bacteria	Verrucomicrobia	Verrucomicrobiae	Verrucomicrobiales	Verrucomicrobiasubdivision3	Pedosphaera	NotSig
OTU1163	-0.111661	14.5625	1.50888	0.21931	Bacteria	Proteobacteria	Alphaproteobacteria	Rhizobiales	Hyphomicrobiaceae	Devosia	NotSig
OTU1444	-0.100939	10.5584	1.17159	0.279074	Bacteria	Proteobacteria	Betaproteobacteria	Burkholderiales	Burkholderiaceae	Caballeronia	NotSig
OTU1390	-0.0905156	10.3543	0.879611	0.348308	Bacteria	Proteobacteria	Alphaproteobacteria	Rhodospirillales	Rhodospirillaceae	Tistlia	NotSig
OTU374	0.0771596	11.3927	0.633046	0.42624	Bacteria	Actinobacteria	Thermoleophilia	Solirubrobacterales	Patulibacteraceae	Patulibacter	NotSig
OTU1161	0.0474733	8.96891	0.246127	0.619816	Bacteria	Proteobacteria	Alphaproteobacteria	Rhizobiales	Hyphomicrobiaceae	Blastochloris	NotSig
OTU1447	-0.0478594	10.3448	0.23057	0.631101	Bacteria	Proteobacteria	Betaproteobacteria	Burkholderiales	Burkholderiaceae	Cupriavidus	NotSig
OTU1387	-0.0382244	10.404	0.17262	0.677794	Bacteria	Proteobacteria	Alphaproteobacteria	Rhodospirillales	Rhodospirillaceae	Skermanella	NotSig
OTU1426	-0.109942	9.25334	0.152104	0.696533	Bacteria	Proteobacteria	Betaproteobacteria	Burkholderiales	Alcaligenaceae	Achromobacter	NotSig
OTU1416	-0.0350095	11.3893	0.133463	0.714868	Bacteria	Proteobacteria	Alphaproteobacteria	Sphingomonadales	Sphingomonadaceae	Sphingobium	NotSig
OTU1483	-0.0203227	9.52395	0.0437261	0.834364	Bacteria	Proteobacteria	Betaproteobacteria	Burkholderiales	Oxalobacteraceae	Collimonas	NotSig
OTU1480	-0.0183177	10.9379	0.0389665	0.843515	Bacteria	Proteobacteria	Betaproteobacteria	Burkholderiales	Comamonadaceae	Variovorax	NotSig
OTU1172	-0.0169691	11.1796	0.0338765	0.85397	Bacteria	Proteobacteria	Alphaproteobacteria	Rhizobiales	Methylobacteriaceae	Microvirga	NotSig
OTU1568	-0.00985341	9.65007	0.0110136	0.916419	Bacteria	Proteobacteria	Betaproteobacteria	Unclassified	Unclassified	Candidatus Accumulibacter	NotSig
OTU1453	0.00126453	10.0735	0.000156363	0.990023	Bacteria	Proteobacteria	Betaproteobacteria	Burkholderiales	Burkholderiaceae	Ralstonia	NotSig
Note: G2: 101-14 treated with ddH2O, G4: 5BB treated with ddH2O. Enriched and Depleted indicated in G4.

## Sheet: Supplementary Table 3D
Supplementary Table 3: Differential abundance of OTUs between G1 and G3; details of OTUs in each part of Venn diagrams in FIGURE 2H
Supplementary Table 3D: Differential abundance of OTUs between 101-14 and 5BB after treated with NaCl.
OTUID	logFC	logCPM	LR	P value	Kindom	Phylum	Class	Order	Family	Genus	Level
OTU1450	1.8388	10.5339	315.63	1.29672e-70	Bacteria	Proteobacteria	Betaproteobacteria	Burkholderiales	Burkholderiaceae	Pandoraea	Enriched
OTU1350	-1.9709	8.38637	197.138	8.79953e-45	Bacteria	Proteobacteria	Alphaproteobacteria	Rhodospirillales	Acetobacteraceae	Gluconacetobacter	Depleted
OTU698	-1.28193	11.1071	127.752	1.27168e-29	Bacteria	Cyanobacteria	Unclassified	Nostocales	Tolypothrichaceae	Hassallia	Depleted
OTU1451	1.05195	13.6074	111.704	4.14773e-26	Bacteria	Proteobacteria	Betaproteobacteria	Burkholderiales	Burkholderiaceae	Paraburkholderia	Enriched
OTU497	-1.2483	11.8242	109.743	1.11528e-25	Bacteria	Bacteroidetes	Cytophagia	Cytophagales	Unclassified	Chryseolinea	Depleted
OTU1443	1.00621	13.9693	106.638	5.34362e-25	Bacteria	Proteobacteria	Betaproteobacteria	Burkholderiales	Burkholderiaceae	Burkholderia	Enriched
OTU471	-1.22798	11.8816	103.143	3.11887e-24	Bacteria	Bacteroidetes	Cytophagia	Cytophagales	Cytophagaceae	Ohtaekwangia	Depleted
OTU483	-1.13513	8.99506	83.3548	6.85709e-20	Bacteria	Bacteroidetes	Cytophagia	Cytophagales	Flammeovirgaceae	Fulvivirga	Depleted
OTU1096	0.842213	11.8587	70.0586	5.75698e-17	Bacteria	Planctomycetes	Planctomycetia	Planctomycetales	Gemmataceae	Gemmata	Enriched
OTU1444	0.687953	10.5584	54.8301	1.31411e-13	Bacteria	Proteobacteria	Betaproteobacteria	Burkholderiales	Burkholderiaceae	Caballeronia	Enriched
OTU166	-0.710823	10.5745	51.7719	6.23374e-13	Bacteria	Actinobacteria	Actinobacteria	Frankiales	Sporichthyaceae	Sporichthya	Depleted
OTU1453	0.655175	10.0735	42.5547	6.87332e-11	Bacteria	Proteobacteria	Betaproteobacteria	Burkholderiales	Burkholderiaceae	Ralstonia	Enriched
OTU164	-0.600594	12.3867	42.3588	7.59751e-11	Bacteria	Actinobacteria	Actinobacteria	Frankiales	Frankiaceae	Frankia	Depleted
OTU1118	0.605546	10.0137	40.9808	1.53731e-10	Bacteria	Proteobacteria	Alphaproteobacteria	Caulobacterales	Caulobacteraceae	Asticcacaulis	Enriched
OTU448	-0.754556	8.55038	35.6501	2.36137e-09	Bacteria	Bacteroidetes	Cytophagia	Cytophagales	Cyclobacteriaceae	Algoriphagus	Depleted
OTU690	0.648671	14.9704	34.6767	3.89261e-09	Bacteria	Cyanobacteria	Unclassified	Nostocales	Nostocaceae	Nostoc	Enriched
OTU1213	-0.582276	12.3273	32.1909	1.39745e-08	Bacteria	Proteobacteria	Alphaproteobacteria	Rhizobiales	Unclassified	Methyloligella	Depleted
OTU234	0.588407	11.6765	31.896	1.62654e-08	Bacteria	Actinobacteria	Actinobacteria	Micrococcales	Microbacteriaceae	Humibacter	Enriched
OTU490	-0.552268	9.33118	26.0646	3.30179e-07	Bacteria	Bacteroidetes	Cytophagia	Cytophagales	Hymenobacteraceae	Pontibacter	Depleted
OTU1095	0.508208	11.1046	25.4137	4.6262e-07	Bacteria	Planctomycetes	Planctomycetia	Planctomycetales	Gemmataceae	Fimbriiglobus	Enriched
OTU297	-0.484605	14.4024	23.0849	1.55002e-06	Bacteria	Actinobacteria	Actinobacteria	Propionibacteriales	Nocardioidaceae	Nocardioides	Depleted
OTU1489	0.461843	10.9482	21.9143	2.85097e-06	Bacteria	Proteobacteria	Betaproteobacteria	Burkholderiales	Oxalobacteraceae	Noviherbaspirillum	Enriched
OTU210	-0.451013	9.7668	21.7902	3.04144e-06	Bacteria	Actinobacteria	Actinobacteria	Micrococcales	Intrasporangiaceae	Phycicoccus	Depleted
OTU525	-0.451315	10.3467	21.0065	4.57727e-06	Bacteria	Bacteroidetes	Flavobacteriia	Flavobacteriales	Flavobacteriaceae	Flavobacterium	Depleted
OTU295	-0.429263	11.6551	19.511	1.00022e-05	Bacteria	Actinobacteria	Actinobacteria	Propionibacteriales	Nocardioidaceae	Marmoricola	Depleted
OTU151	-0.480948	8.43634	19.2771	1.13051e-05	Bacteria	Actinobacteria	Actinobacteria	Corynebacteriales	Gordoniaceae	Gordonia	Depleted
OTU437	-0.428022	11.8814	18.9856	1.3171e-05	Bacteria	Bacteroidetes	Chitinophagia	Chitinophagales	Chitinophagaceae	Niastella	Depleted
OTU438	-0.474844	10.7861	18.9574	1.33672e-05	Bacteria	Bacteroidetes	Chitinophagia	Chitinophagales	Chitinophagaceae	Parafilimonas	Depleted
OTU109	0.986655	14.0027	18.4329	1.75995e-05	Archaea	Thaumarchaeota	Unclassified	Unclassified	Unclassified	Candidatus Nitrosotalea	Enriched
OTU1106	-0.449813	8.57753	18.2962	1.89087e-05	Bacteria	Planctomycetes	Planctomycetia	Planctomycetales	Planctomycetaceae	Planctomicrobium	Depleted
OTU684	0.436379	8.91745	18.2925	1.89453e-05	Bacteria	Cyanobacteria	Unclassified	Nostocales	Hapalosiphonaceae	Fischerella	Enriched
OTU1705	0.51499	7.92544	17.8997	2.32864e-05	Bacteria	Proteobacteria	Gammaproteobacteria	Alteromonadales	Shewanellaceae	Shewanella	Enriched
OTU477	-0.460668	9.54278	17.5495	2.7993e-05	Bacteria	Bacteroidetes	Cytophagia	Cytophagales	Cytophagaceae	Spirosoma	Depleted
OTU589	-0.42104	11.5535	17.1549	3.44521e-05	Bacteria	Bacteroidetes	Sphingobacteriia	Sphingobacteriales	Sphingobacteriaceae	Mucilaginibacter	Depleted
OTU1212	-0.422317	13.12	16.8505	4.04416e-05	Bacteria	Proteobacteria	Alphaproteobacteria	Rhizobiales	Unclassified	Methyloceanibacter	Depleted
OTU592	-0.402035	10.8065	16.3032	5.39738e-05	Bacteria	Bacteroidetes	Sphingobacteriia	Sphingobacteriales	Sphingobacteriaceae	Pedobacter	Depleted
OTU1485	0.407099	9.33891	15.6826	7.49108e-05	Bacteria	Proteobacteria	Betaproteobacteria	Burkholderiales	Oxalobacteraceae	Herbaspirillum	Enriched
OTU104	0.547245	8.51614	14.8255	0.000117933	Archaea	Thaumarchaeota	Nitrososphaeria	Nitrososphaerales	Nitrososphaeraceae	Nitrososphaera	Enriched
OTU1101	-0.356802	10.2429	13.6315	0.00022242	Bacteria	Planctomycetes	Planctomycetia	Planctomycetales	Planctomycetaceae	Blastopirellula	Depleted
OTU348	-0.394602	8.72727	13.2083	0.000278717	Bacteria	Actinobacteria	Actinobacteria	Streptosporangiales	Streptosporangiaceae	Microtetraspora	Depleted
OTU121	-0.406852	11.5187	13.07	0.000300065	Bacteria	Acidobacteria	Holophagae	Holophagales	Holophagaceae	Geothrix	Depleted
OTU1447	0.36003	10.3448	13.066	0.000300699	Bacteria	Proteobacteria	Betaproteobacteria	Burkholderiales	Burkholderiaceae	Cupriavidus	Enriched
OTU1713	-0.736288	8.95629	13.0578	0.000302021	Bacteria	Proteobacteria	Gammaproteobacteria	Cellvibrionales	Cellvibrionaceae	Cellvibrio	Depleted
OTU1506	0.378633	9.40803	12.8533	0.000336879	Bacteria	Proteobacteria	Betaproteobacteria	Burkholderiales	Unclassified	Thiomonas	Enriched
OTU2026	-0.38176	10.5464	12.518	0.00040304	Bacteria	Verrucomicrobia	Opitutae	Opitutales	Opitutaceae	Lacunisphaera	Depleted
OTU1114	-0.375974	8.75696	12.36	0.000438627	Bacteria	Planctomycetes	Planctomycetia	Planctomycetales	Planctomycetaceae	Thermogutta	Depleted
OTU123	0.351929	9.94413	12.1281	0.000496678	Bacteria	Acidobacteria	Solibacteres	Solibacterales	Bryobacteraceae	Bryobacter	Enriched
OTU128	-0.330944	8.31786	10.4771	0.00120862	Bacteria	Actinobacteria	Acidimicrobiia	Acidimicrobiales	Acidimicrobiaceae	Acidithrix	Depleted
OTU1377	0.326395	9.73109	10.3249	0.00131245	Bacteria	Proteobacteria	Alphaproteobacteria	Rhodospirillales	Rhodospirillaceae	Nitrospirillum	Enriched
OTU122	-0.333609	9.05473	10.0982	0.00148414	Bacteria	Acidobacteria	Holophagae	Holophagales	Holophagaceae	Holophaga	Depleted
OTU439	-0.328327	8.71275	9.98307	0.00157986	Bacteria	Bacteroidetes	Chitinophagia	Chitinophagales	Chitinophagaceae	Sediminibacterium	Depleted
OTU1100	-0.305086	11.5125	9.88893	0.00166276	Bacteria	Planctomycetes	Planctomycetia	Planctomycetales	Isosphaeraceae	Singulisphaera	Depleted
OTU111	-0.307104	12.8598	9.76992	0.0017739	Bacteria	Acidobacteria	Acidobacteriia	Acidobacteriales	Acidobacteriaceae	Acidobacterium	Depleted
OTU516	-0.353451	9.0778	9.78695	0.00175755	Bacteria	Bacteroidetes	Flavobacteriia	Flavobacteriales	Flavobacteriaceae	Chryseobacterium	Depleted
OTU1765	-0.314617	9.39405	9.52374	0.00202831	Bacteria	Proteobacteria	Gammaproteobacteria	Chromatiales	Woeseiaceae	Woeseia	Depleted
OTU176	-0.307996	9.17648	9.40225	0.00216719	Bacteria	Actinobacteria	Actinobacteria	Kineosporiales	Kineosporiaceae	Kineosporia	Depleted
OTU443	0.441713	8.58634	9.09659	0.00256086	Bacteria	Bacteroidetes	Cytophagia	Cytophagales	Amoebophilaceae	Candidatus Amoebophilus	Enriched
OTU462	-0.312884	8.86164	8.90185	0.00284881	Bacteria	Bacteroidetes	Cytophagia	Cytophagales	Cytophagaceae	Dyadobacter	Depleted
OTU357	0.383377	13.2696	8.71069	0.0031635	Bacteria	Actinobacteria	Actinobacteria	Streptosporangiales	Thermomonosporaceae	Actinomadura	Enriched
OTU693	0.295905	9.84029	8.57191	0.00341389	Bacteria	Cyanobacteria	Unclassified	Nostocales	Rivulariaceae	Calothrix	Enriched
OTU1455	0.358119	8.83469	8.43902	0.00367255	Bacteria	Proteobacteria	Betaproteobacteria	Burkholderiales	Comamonadaceae	Acidovorax	Enriched
OTU435	-0.303742	9.0598	8.01412	0.00464139	Bacteria	Bacteroidetes	Chitinophagia	Chitinophagales	Chitinophagaceae	Hydrotalea	Depleted
OTU428	-0.286317	12.1718	7.83637	0.00512054	Bacteria	Bacteroidetes	Chitinophagia	Chitinophagales	Chitinophagaceae	Chitinophaga	Depleted
OTU1418	0.269348	11.0333	7.72718	0.00543955	Bacteria	Proteobacteria	Alphaproteobacteria	Sphingomonadales	Sphingomonadaceae	Sphingopyxis	Enriched
OTU1734	0.303897	9.90972	7.69746	0.00552987	Bacteria	Proteobacteria	Gammaproteobacteria	Chromatiales	Chromatiaceae	CandidatusTenderia	Enriched
OTU1431	0.380219	10.5607	7.6275	0.0057485	Bacteria	Proteobacteria	Betaproteobacteria	Burkholderiales	Alcaligenaceae	Bordetella	Enriched
OTU157	-0.261051	10.6639	7.5993	0.00583908	Bacteria	Actinobacteria	Actinobacteria	Corynebacteriales	Nocardiaceae	Rhodococcus	Depleted
OTU1387	0.251872	10.404	7.47537	0.00625488	Bacteria	Proteobacteria	Alphaproteobacteria	Rhodospirillales	Rhodospirillaceae	Skermanella	Enriched
OTU291	-0.261349	10.3032	7.47172	0.00626758	Bacteria	Actinobacteria	Actinobacteria	Propionibacteriales	Nocardioidaceae	Actinopolymorpha	Depleted
OTU432	-0.301328	10.5496	7.47139	0.00626871	Bacteria	Bacteroidetes	Chitinophagia	Chitinophagales	Chitinophagaceae	Flavihumibacter	Depleted
OTU126	-0.277324	8.79593	7.36245	0.00666	Bacteria	Acidobacteria	Unclassified	Unclassified	Unclassified	Thermoanaerobaculum	Depleted
OTU652	-0.262515	8.99299	7.37443	0.00661579	Bacteria	Chloroflexi	Ktedonobacteria	Thermogemmatisporales	Thermogemmatisporaceae	Thermogemmatispora	Depleted
OTU1149	-0.247867	15.2629	7.30619	0.00687176	Bacteria	Proteobacteria	Alphaproteobacteria	Rhizobiales	Bradyrhizobiaceae	Bradyrhizobium	Depleted
OTU168	-0.256468	10.3428	7.25055	0.00708795	Bacteria	Actinobacteria	Actinobacteria	Geodermatophilales	Geodermatophilaceae	Geodermatophilus	Depleted
OTU339	-0.243465	13.7644	7.25983	0.00705138	Bacteria	Actinobacteria	Actinobacteria	Streptomycetales	Streptomycetaceae	Streptomyces	Depleted
OTU174	-0.263948	8.9729	7.09079	0.00774812	Bacteria	Actinobacteria	Actinobacteria	Kineosporiales	Kineosporiaceae	Angustibacter	Depleted
OTU124	0.250819	12.2105	7.00702	0.00811906	Bacteria	Acidobacteria	Solibacteres	Solibacterales	Solibacteraceae	Candidatus Solibacter	Enriched
OTU436	-0.269083	9.615	6.80891	0.00907041	Bacteria	Bacteroidetes	Chitinophagia	Chitinophagales	Chitinophagaceae	Niabella	Depleted
OTU183	-0.248014	9.71584	6.73665	0.00944517	Bacteria	Actinobacteria	Actinobacteria	Micrococcales	Cellulomonadaceae	Cellulomonas	Depleted
OTU1621	-0.238985	12.1553	6.58259	0.0102981	Bacteria	Proteobacteria	Deltaproteobacteria	Myxococcales	Anaeromyxobacteraceae	Anaeromyxobacter	Depleted
OTU1488	0.244195	10.5644	6.49264	0.0108322	Bacteria	Proteobacteria	Betaproteobacteria	Burkholderiales	Oxalobacteraceae	Massilia	Enriched
OTU433	-0.269652	10.6081	6.38445	0.0115124	Bacteria	Bacteroidetes	Chitinophagia	Chitinophagales	Chitinophagaceae	Flavisolibacter	Depleted
OTU1163	0.226098	14.5625	6.18258	0.0129014	Bacteria	Proteobacteria	Alphaproteobacteria	Rhizobiales	Hyphomicrobiaceae	Devosia	Enriched
OTU119	-0.239721	9.98193	5.86498	0.015445	Bacteria	Acidobacteria	Blastocatellia	Unclassified	Pyrinomonadaceae	Pyrinomonas	Depleted
OTU1150	0.221952	12.8034	5.76709	0.016329	Bacteria	Proteobacteria	Alphaproteobacteria	Rhizobiales	Bradyrhizobiaceae	Nitrobacter	Enriched
OTU1365	-0.223807	13.6716	5.78224	0.0161889	Bacteria	Proteobacteria	Alphaproteobacteria	Rhodospirillales	Rhodospirillaceae	Dongia	Depleted
OTU338	-0.22884	9.91497	5.66979	0.0172595	Bacteria	Actinobacteria	Actinobacteria	Streptomycetales	Streptomycetaceae	Streptacidiphilus	Depleted
OTU489	-0.241083	9.59338	5.57542	0.0182143	Bacteria	Bacteroidetes	Cytophagia	Cytophagales	Hymenobacteraceae	Hymenobacter	Depleted
OTU292	-0.245138	9.21163	5.40579	0.0200701	Bacteria	Actinobacteria	Actinobacteria	Propionibacteriales	Nocardioidaceae	Aeromicrobium	Depleted
OTU173	-0.221833	9.74288	5.1941	0.0226636	Bacteria	Actinobacteria	Actinobacteria	Jiangellales	Jiangellaceae	Jiangella	Depleted
OTU125	-0.214136	11.1308	4.80367	0.0283991	Bacteria	Acidobacteria	Unclassified	Unclassified	Unclassified	Luteitalea	Depleted
OTU1759	0.241814	8.07202	4.81457	0.0282201	Bacteria	Proteobacteria	Gammaproteobacteria	Chromatiales	Ectothiorhodospiraceae	Thiohalomonas	Enriched
OTU214	-0.232835	9.61414	4.79673	0.0285138	Bacteria	Actinobacteria	Actinobacteria	Micrococcales	Intrasporangiaceae	Tetrasphaera	Depleted
OTU277	0.219704	14.0931	4.81038	0.0282888	Bacteria	Actinobacteria	Actinobacteria	Micromonosporales	Micromonosporaceae	Actinoplanes	Enriched
OTU163	-0.222952	9.23002	4.76499	0.0290443	Bacteria	Actinobacteria	Actinobacteria	Frankiales	Cryptosporangiaceae	Cryptosporangium	Depleted
OTU235	0.222396	10.611	4.75515	0.0292107	Bacteria	Actinobacteria	Actinobacteria	Micrococcales	Microbacteriaceae	Leifsonia	Enriched
OTU1105	0.225183	10.5923	4.65516	0.0309603	Bacteria	Planctomycetes	Planctomycetia	Planctomycetales	Planctomycetaceae	Pirellula	Enriched
OTU1103	-0.253466	8.71337	4.47872	0.0343193	Bacteria	Planctomycetes	Planctomycetia	Planctomycetales	Planctomycetaceae	Gimesia	Depleted
OTU169	-0.231102	8.7841	4.4934	0.034026	Bacteria	Actinobacteria	Actinobacteria	Geodermatophilales	Geodermatophilaceae	Modestobacter	Depleted
OTU165	0.199607	13.7749	4.38171	0.0363266	Bacteria	Actinobacteria	Actinobacteria	Frankiales	Frankiaceae	Jatrophihabitans	Enriched
OTU674	0.23269	11.5746	4.37913	0.0363816	Bacteria	Cyanobacteria	Unclassified	Nostocales	Aphanizomenonaceae	Anabaenopsis	Enriched
OTU229	0.247183	7.98296	4.28027	0.0385572	Bacteria	Actinobacteria	Actinobacteria	Micrococcales	Microbacteriaceae	Frondihabitans	Enriched
OTU1550	0.217657	9.8553	4.25795	0.039067	Bacteria	Proteobacteria	Betaproteobacteria	Nitrosomonadales	Nitrosomonadaceae	Nitrosospira	Enriched
OTU205	-0.255032	8.1659	4.21726	0.0400148	Bacteria	Actinobacteria	Actinobacteria	Micrococcales	Intrasporangiaceae	Janibacter	Depleted
OTU1079	0.190695	13.2639	4.14617	0.0417288	Bacteria	Gemmatimonadetes	Gemmatimonadetes	Gemmatimonadales	Gemmatimonadaceae	Gemmatirosa	Enriched
OTU1434	2.06419	12.1374	4.15857	0.0414245	Bacteria	Proteobacteria	Betaproteobacteria	Burkholderiales	Alcaligenaceae	Castellaniella	Enriched
OTU1362	0.187082	11.8888	4.09435	0.0430268	Bacteria	Proteobacteria	Alphaproteobacteria	Rhodospirillales	Rhodospirillaceae	Azospirillum	Enriched
OTU1483	0.195596	9.52395	4.07445	0.0435363	Bacteria	Proteobacteria	Betaproteobacteria	Burkholderiales	Oxalobacteraceae	Collimonas	Enriched
OTU116	-0.191992	13.2108	4.01624	0.045064	Bacteria	Acidobacteria	Acidobacteriia	Acidobacteriales	Acidobacteriaceae	Silvibacterium	Depleted
OTU1167	0.206544	8.89518	3.99643	0.0455968	Bacteria	Proteobacteria	Alphaproteobacteria	Rhizobiales	Hyphomicrobiaceae	Pelagibacterium	Enriched
OTU1936	0.218348	8.67396	3.9995	0.0455139	Bacteria	Proteobacteria	Gammaproteobacteria	Unclassified	Unclassified	Thiohalobacter	Enriched
OTU1380	0.186862	10.0108	3.86883	0.0491909	Bacteria	Proteobacteria	Alphaproteobacteria	Rhodospirillales	Rhodospirillaceae	Oceanibaculum	Enriched
OTU1564	0.211855	9.4036	3.86763	0.049226	Bacteria	Proteobacteria	Betaproteobacteria	Rhodocyclales	Zoogloeaceae	Azoarcus	Enriched
OTU117	-0.194542	10.8905	3.84762	0.0498165	Bacteria	Acidobacteria	Acidobacteriia	Acidobacteriales	Acidobacteriaceae	Terracidiphilus	Depleted
OTU342	-0.223735	8.58057	3.79659	0.0513571	Bacteria	Actinobacteria	Actinobacteria	Streptosporangiales	Nocardiopsaceae	Nocardiopsis	NotSig
OTU1690	-0.211304	8.33261	3.77054	0.0521628	Bacteria	Proteobacteria	Gammaproteobacteria	Alteromonadales	Alteromonadaceae	Mangrovitalea	NotSig
OTU156	-0.185852	10.5067	3.74831	0.0528609	Bacteria	Actinobacteria	Actinobacteria	Corynebacteriales	Nocardiaceae	Nocardia	NotSig
OTU1956	0.188486	12.9436	3.70366	0.0542932	Bacteria	Proteobacteria	Gammaproteobacteria	Xanthomonadales	Rhodanobacteraceae	Rudaea	NotSig
OTU1175	0.196623	10.4062	3.63797	0.0564758	Bacteria	Proteobacteria	Alphaproteobacteria	Rhizobiales	Methylocystaceae	Methylopila	NotSig
OTU1113	-0.197541	9.745	3.52644	0.0603972	Bacteria	Planctomycetes	Planctomycetia	Planctomycetales	Planctomycetaceae	Schlesneria	NotSig
OTU1164	-0.20592	8.78067	3.52433	0.0604742	Bacteria	Proteobacteria	Alphaproteobacteria	Rhizobiales	Hyphomicrobiaceae	Filomicrobium	NotSig
OTU1642	-0.186102	10.0992	3.54732	0.0596416	Bacteria	Proteobacteria	Deltaproteobacteria	Myxococcales	Vulgatibacteraceae	Vulgatibacter	NotSig
OTU696	0.179391	9.05466	3.55739	0.059281	Bacteria	Cyanobacteria	Unclassified	Nostocales	Scytonemataceae	Scytonema	NotSig
OTU167	-0.186498	10.1557	3.44311	0.0635161	Bacteria	Actinobacteria	Actinobacteria	Geodermatophilales	Geodermatophilaceae	Blastococcus	NotSig
OTU1487	0.18408	9.10115	3.41206	0.0647216	Bacteria	Proteobacteria	Betaproteobacteria	Burkholderiales	Oxalobacteraceae	Janthinobacterium	NotSig
OTU1102	-0.193146	8.85943	3.34731	0.0673148	Bacteria	Planctomycetes	Planctomycetia	Planctomycetales	Planctomycetaceae	Fuerstia	NotSig
OTU1964	0.182174	10.0049	3.24483	0.0716493	Bacteria	Proteobacteria	Gammaproteobacteria	Xanthomonadales	Xanthomonadaceae	Xanthomonas	NotSig
OTU294	-0.179652	9.13906	3.22824	0.0723786	Bacteria	Actinobacteria	Actinobacteria	Propionibacteriales	Nocardioidaceae	Kribbella	NotSig
OTU204	-0.196725	8.93079	3.20381	0.0734671	Bacteria	Actinobacteria	Actinobacteria	Micrococcales	Intrasporangiaceae	Intrasporangium	NotSig
OTU1907	0.2026	9.0531	3.15711	0.0755971	Bacteria	Proteobacteria	Gammaproteobacteria	Salinisphaerales	Salinisphaeraceae	Salinisphaera	NotSig
OTU347	-0.177094	9.76585	3.04376	0.0810482	Bacteria	Actinobacteria	Actinobacteria	Streptosporangiales	Streptosporangiaceae	Microbispora	NotSig
OTU1116	0.171821	9.09711	2.93602	0.0866238	Bacteria	Proteobacteria	Acidithiobacillia	Acidithiobacillales	Thermithiobacillaceae	Thermithiobacillus	NotSig
OTU1078	0.156156	12.4597	2.887	0.0892969	Bacteria	Gemmatimonadetes	Gemmatimonadetes	Gemmatimonadales	Gemmatimonadaceae	Gemmatimonas	NotSig
OTU1109	-0.164479	10.3336	2.88531	0.089391	Bacteria	Planctomycetes	Planctomycetia	Planctomycetales	Planctomycetaceae	Rhodopirellula	NotSig
OTU1408	-0.180698	11.7631	2.90666	0.0882142	Bacteria	Proteobacteria	Alphaproteobacteria	Sphingomonadales	Erythrobacteraceae	Erythrobacter	NotSig
OTU321	-0.154192	11.1079	2.86878	0.090313	Bacteria	Actinobacteria	Actinobacteria	Pseudonocardiales	Pseudonocardiaceae	Amycolatopsis	NotSig
OTU1950	0.181896	10.9645	2.74935	0.0972942	Bacteria	Proteobacteria	Gammaproteobacteria	Xanthomonadales	Rhodanobacteraceae	Frateuria	NotSig
OTU278	-0.189079	8.5475	2.7511	0.0971875	Bacteria	Actinobacteria	Actinobacteria	Micromonosporales	Micromonosporaceae	Asanoa	NotSig
OTU1121	0.156821	11.7691	2.71442	0.0994449	Bacteria	Proteobacteria	Alphaproteobacteria	Caulobacterales	Caulobacteraceae	Phenylobacterium	NotSig
OTU1143	0.157812	10.5188	2.73342	0.0982684	Bacteria	Proteobacteria	Alphaproteobacteria	Rhizobiales	Beijerinckiaceae	Methylocapsa	NotSig
OTU1480	0.152763	10.9379	2.71181	0.0996078	Bacteria	Proteobacteria	Betaproteobacteria	Burkholderiales	Comamonadaceae	Variovorax	NotSig
OTU1549	-0.16958	9.50013	2.70145	0.100257	Bacteria	Proteobacteria	Betaproteobacteria	Nitrosomonadales	Nitrosomonadaceae	Nitrosomonas	NotSig
OTU1498	0.161131	9.17168	2.67618	0.10186	Bacteria	Proteobacteria	Betaproteobacteria	Burkholderiales	Unclassified	Methylibium	NotSig
OTU1955	0.360679	14.5947	2.68057	0.101579	Bacteria	Proteobacteria	Gammaproteobacteria	Xanthomonadales	Rhodanobacteraceae	Rhodanobacter	NotSig
OTU1634	0.153085	12.2817	2.63612	0.104458	Bacteria	Proteobacteria	Deltaproteobacteria	Myxococcales	Polyangiaceae	Chondromyces	NotSig
OTU1097	0.166386	9.65101	2.60329	0.106642	Bacteria	Planctomycetes	Planctomycetia	Planctomycetales	Gemmataceae	Zavarzinella	NotSig
OTU372	-0.152439	10.2107	2.59012	0.107532	Bacteria	Actinobacteria	Rubrobacteria	Rubrobacterales	Rubrobacteraceae	Rubrobacter	NotSig
OTU1625	-0.17785	8.61513	2.47752	0.115484	Bacteria	Proteobacteria	Deltaproteobacteria	Myxococcales	Archangiaceae	Melittangium	NotSig
OTU2033	0.163562	13.8589	2.48696	0.114793	Bacteria	Verrucomicrobia	Verrucomicrobiae	Verrucomicrobiales	Verrucomicrobiasubdivision3	Pedosphaera	NotSig
OTU148	-0.156733	9.32801	2.38744	0.122314	Bacteria	Actinobacteria	Actinobacteria	Catenulisporales	Catenulisporaceae	Catenulispora	NotSig
OTU354	-0.187999	8.88643	2.39547	0.121687	Bacteria	Actinobacteria	Actinobacteria	Streptosporangiales	Streptosporangiaceae	Streptosporangium	NotSig
OTU1344	0.155415	8.87603	2.36584	0.124017	Bacteria	Proteobacteria	Alphaproteobacteria	Rhodospirillales	Acetobacteraceae	Acidocella	NotSig
OTU290	-0.160719	10.8193	2.36138	0.124372	Bacteria	Actinobacteria	Actinobacteria	Nakamurellales	Nakamurellaceae	Nakamurella	NotSig
OTU1473	0.148759	8.85706	2.34514	0.125675	Bacteria	Proteobacteria	Betaproteobacteria	Burkholderiales	Comamonadaceae	Pelomonas	NotSig
OTU1204	0.140648	10.6125	2.28733	0.130434	Bacteria	Proteobacteria	Alphaproteobacteria	Rhizobiales	Rhodobiaceae	Parvibaculum	NotSig
OTU1849	0.151309	13.0864	2.29239	0.130009	Bacteria	Proteobacteria	Gammaproteobacteria	Nevskiales	Sinobacteraceae	Steroidobacter	NotSig
OTU1195	0.174137	8.0243	2.26076	0.132689	Bacteria	Proteobacteria	Alphaproteobacteria	Rhizobiales	Rhizobiaceae	Pararhizobium	NotSig
OTU1551	0.183172	7.98025	2.26848	0.132029	Bacteria	Proteobacteria	Betaproteobacteria	Nitrosomonadales	Nitrosomonadaceae	Nitrosovibrio	NotSig
OTU329	-0.137633	11.5289	2.20383	0.137669	Bacteria	Actinobacteria	Actinobacteria	Pseudonocardiales	Pseudonocardiaceae	Pseudonocardia	NotSig
OTU1904	0.143467	12.066	2.15099	0.142478	Bacteria	Proteobacteria	Gammaproteobacteria	Pseudomonadales	Pseudomonadaceae	Pseudomonas	NotSig
OTU440	-0.152667	10.8866	2.11134	0.146211	Bacteria	Bacteroidetes	Chitinophagia	Chitinophagales	Chitinophagaceae	Segetibacter	NotSig
OTU1845	0.154274	8.81877	2.08187	0.149057	Bacteria	Proteobacteria	Gammaproteobacteria	Nevskiales	Sinobacteraceae	Hydrocarboniphaga	NotSig
OTU1342	0.143221	9.73801	2.06533	0.150682	Bacteria	Proteobacteria	Alphaproteobacteria	Rhodospirillales	Acetobacteraceae	Acidiphilium	NotSig
OTU1406	-0.136137	12.609	1.92792	0.164987	Bacteria	Proteobacteria	Alphaproteobacteria	Sphingomonadales	Erythrobacteraceae	Altererythrobacter	NotSig
OTU371	-0.126227	12.9482	1.89834	0.168264	Bacteria	Actinobacteria	Rubrobacteria	Gaiellales	Gaiellaceae	Gaiella	NotSig
OTU1474	0.132469	10.1075	1.87622	0.170764	Bacteria	Proteobacteria	Betaproteobacteria	Burkholderiales	Comamonadaceae	Polaromonas	NotSig
OTU1119	0.131699	9.82221	1.8655	0.171992	Bacteria	Proteobacteria	Alphaproteobacteria	Caulobacterales	Caulobacteraceae	Brevundimonas	NotSig
OTU1191	0.141736	8.6033	1.8422	0.174694	Bacteria	Proteobacteria	Alphaproteobacteria	Rhizobiales	Rhizobiaceae	Ensifer	NotSig
OTU1197	0.125572	11.6319	1.80969	0.178546	Bacteria	Proteobacteria	Alphaproteobacteria	Rhizobiales	Rhizobiaceae	Rhizobium	NotSig
OTU1618	-0.128756	10.0348	1.80269	0.179388	Bacteria	Proteobacteria	Deltaproteobacteria	Desulfuromonadales	Geobacteraceae	Geobacter	NotSig
OTU224	0.147924	8.28593	1.81397	0.178032	Bacteria	Actinobacteria	Actinobacteria	Micrococcales	Microbacteriaceae	Cryobacterium	NotSig
OTU1374	0.126862	10.2387	1.7884	0.181121	Bacteria	Proteobacteria	Alphaproteobacteria	Rhodospirillales	Rhodospirillaceae	Magnetospirillum	NotSig
OTU1199	0.132545	8.99167	1.73789	0.187406	Bacteria	Proteobacteria	Alphaproteobacteria	Rhizobiales	Rhizobiaceae	Sinorhizobium	NotSig
OTU196	-0.165984	8.6	1.71651	0.190143	Bacteria	Actinobacteria	Actinobacteria	Micrococcales	Dermacoccaceae	Luteipulveratus	NotSig
OTU1624	0.13119	10.5067	1.68973	0.193636	Bacteria	Proteobacteria	Deltaproteobacteria	Myxococcales	Archangiaceae	Hyalangium	NotSig
OTU376	-0.124424	10.6473	1.67128	0.196087	Bacteria	Actinobacteria	Thermoleophilia	Thermoleophilales	Thermoleophilaceae	Thermoleophilum	NotSig
OTU1629	-0.133574	9.38907	1.6436	0.199832	Bacteria	Proteobacteria	Deltaproteobacteria	Myxococcales	Myxococcaceae	Corallococcus	NotSig
OTU2027	-0.164408	13.7487	1.64267	0.199959	Bacteria	Verrucomicrobia	Opitutae	Opitutales	Opitutaceae	Opitutus	NotSig
OTU1846	0.122338	11.0553	1.58686	0.207775	Bacteria	Proteobacteria	Gammaproteobacteria	Nevskiales	Sinobacteraceae	Nevskia	NotSig
OTU331	-0.129554	8.60566	1.55709	0.212092	Bacteria	Actinobacteria	Actinobacteria	Pseudonocardiales	Pseudonocardiaceae	Saccharopolyspora	NotSig
OTU616	-0.11592	10.4269	1.55075	0.213025	Bacteria	Candidatus Tectomicrobia	Unclassified	Unclassified	Unclassified	Candidatus Entotheonella	NotSig
OTU1358	0.112921	10.2586	1.47931	0.223883	Bacteria	Proteobacteria	Alphaproteobacteria	Rhodospirillales	Acetobacteraceae	Roseomonas	NotSig
OTU332	-0.128081	8.54367	1.48487	0.223014	Bacteria	Actinobacteria	Actinobacteria	Pseudonocardiales	Pseudonocardiaceae	Saccharothrix	NotSig
OTU1347	0.122666	8.99134	1.41664	0.233958	Bacteria	Proteobacteria	Alphaproteobacteria	Rhodospirillales	Acetobacteraceae	Belnapia	NotSig
OTU1370	0.111665	10.7551	1.41745	0.233824	Bacteria	Proteobacteria	Alphaproteobacteria	Rhodospirillales	Rhodospirillaceae	Inquilinus	NotSig
OTU1848	0.114854	9.94284	1.41716	0.233872	Bacteria	Proteobacteria	Gammaproteobacteria	Nevskiales	Sinobacteraceae	Solimonas	NotSig
OTU388	-0.120597	8.87974	1.42406	0.232736	Bacteria	Bacteroidetes	Bacteroidia	Bacteroidales	Bacteroidaceae	Bacteroides	NotSig
OTU1170	-0.1082	14.0179	1.40483	0.235917	Bacteria	Proteobacteria	Alphaproteobacteria	Rhizobiales	Hyphomicrobiaceae	Rhodoplanes	NotSig
OTU1202	0.114224	8.79223	1.33751	0.247474	Bacteria	Proteobacteria	Alphaproteobacteria	Rhizobiales	Rhodobiaceae	Candidatus Phaeomarinobacter	NotSig
OTU1627	0.105323	14.4162	1.34877	0.245493	Bacteria	Proteobacteria	Deltaproteobacteria	Myxococcales	Kofleriaceae	Haliangium	NotSig
OTU1638	0.113201	13.9643	1.35887	0.243734	Bacteria	Proteobacteria	Deltaproteobacteria	Myxococcales	Polyangiaceae	Sorangium	NotSig
OTU1822	0.137755	8.66791	1.34343	0.24643	Bacteria	Proteobacteria	Gammaproteobacteria	Legionellales	Coxiellaceae	Coxiella	NotSig
OTU237	0.109772	10.4979	1.36771	0.242206	Bacteria	Actinobacteria	Actinobacteria	Micrococcales	Microbacteriaceae	Microbacterium	NotSig
OTU325	-0.137861	8.45191	1.3371	0.247547	Bacteria	Actinobacteria	Actinobacteria	Pseudonocardiales	Pseudonocardiaceae	Kutzneria	NotSig
OTU330	-0.136668	8.48508	1.35459	0.244478	Bacteria	Actinobacteria	Actinobacteria	Pseudonocardiales	Pseudonocardiaceae	Saccharomonospora	NotSig
OTU349	-0.110879	9.94628	1.30573	0.25317	Bacteria	Actinobacteria	Actinobacteria	Streptosporangiales	Streptosporangiaceae	Nonomuraea	NotSig
OTU442	-0.13928	8.36177	1.27289	0.259225	Bacteria	Bacteroidetes	Chitinophagia	Chitinophagales	Chitinophagaceae	Thermoflavifilum	NotSig
OTU1826	0.122611	9.54994	1.24255	0.26498	Bacteria	Proteobacteria	Gammaproteobacteria	Legionellales	Legionellaceae	Legionella	NotSig
OTU1192	0.103247	11.1125	1.22632	0.268124	Bacteria	Proteobacteria	Alphaproteobacteria	Rhizobiales	Rhizobiaceae	Kaistia	NotSig
OTU654	-0.102983	9.7428	1.20846	0.271638	Bacteria	Chloroflexi	Thermomicrobia	Sphaerobacterales	Sphaerobacteraceae	Nitrolancea	NotSig
OTU1120	0.105334	12.1329	1.19027	0.275275	Bacteria	Proteobacteria	Alphaproteobacteria	Caulobacterales	Caulobacteraceae	Caulobacter	NotSig
OTU1099	-0.114285	10.7857	1.15705	0.282079	Bacteria	Planctomycetes	Planctomycetia	Planctomycetales	Isosphaeraceae	Paludisphaera	NotSig
OTU1169	-0.104278	9.39355	1.15728	0.28203	Bacteria	Proteobacteria	Alphaproteobacteria	Rhizobiales	Hyphomicrobiaceae	Rhodomicrobium	NotSig
OTU281	-0.191331	8.4398	1.16366	0.280708	Bacteria	Actinobacteria	Actinobacteria	Micromonosporales	Micromonosporaceae	Couchioplanes	NotSig
OTU1758	0.106144	9.88561	1.14212	0.285205	Bacteria	Proteobacteria	Gammaproteobacteria	Chromatiales	Ectothiorhodospiraceae	Thioalkalivibrio	NotSig
OTU1565	0.114158	9.06373	1.10513	0.293144	Bacteria	Proteobacteria	Betaproteobacteria	Rhodocyclales	Zoogloeaceae	Thauera	NotSig
OTU387	0.107839	8.93968	1.10358	0.293481	Bacteria	Armatimonadetes	Fimbriimonadia	Fimbriimonadales	Fimbriimonadaceae	Fimbriimonas	NotSig
OTU751	-0.126837	9.68283	1.07643	0.299497	Bacteria	Deinococcus-Thermus	Deinococci	Deinococcales	Trueperaceae	Truepera	NotSig
OTU112	-0.104806	8.83249	1.05244	0.304946	Bacteria	Acidobacteria	Acidobacteriia	Acidobacteriales	Acidobacteriaceae	Bryocella	NotSig
OTU1132	0.101178	13.5091	1.05741	0.303806	Bacteria	Proteobacteria	Alphaproteobacteria	Micropepsales	Micropepsaceae	Rhizomicrobium	NotSig
OTU1185	0.0925646	13.1022	1.02963	0.310246	Bacteria	Proteobacteria	Alphaproteobacteria	Rhizobiales	Phyllobacteriaceae	Mesorhizobium	NotSig
OTU1755	0.109553	8.70645	1.02856	0.310497	Bacteria	Proteobacteria	Gammaproteobacteria	Chromatiales	Ectothiorhodospiraceae	Nitrococcus	NotSig
OTU218	0.112928	8.33821	1.0224	0.311951	Bacteria	Actinobacteria	Actinobacteria	Micrococcales	Microbacteriaceae	Agromyces	NotSig
OTU1691	0.106553	9.11587	0.97804	0.322683	Bacteria	Proteobacteria	Gammaproteobacteria	Alteromonadales	Alteromonadaceae	Marinobacter	NotSig
OTU1628	0.0990934	12.5069	0.96429	0.326108	Bacteria	Proteobacteria	Deltaproteobacteria	Myxococcales	Labilitrichaceae	Labilithrix	NotSig
OTU1137	-0.0966061	8.73306	0.887529	0.346148	Bacteria	Proteobacteria	Alphaproteobacteria	Rhizobiales	Aurantimonadaceae	Aurantimonas	NotSig
OTU1216	-0.0860244	12.6821	0.904389	0.341608	Bacteria	Proteobacteria	Alphaproteobacteria	Rhizobiales	Unclassified	Pseudorhodoplanes	NotSig
OTU1390	0.0912727	10.3543	0.892796	0.344721	Bacteria	Proteobacteria	Alphaproteobacteria	Rhodospirillales	Rhodospirillaceae	Tistlia	NotSig
OTU1426	0.271014	9.25334	0.920367	0.337378	Bacteria	Proteobacteria	Betaproteobacteria	Burkholderiales	Alcaligenaceae	Achromobacter	NotSig
OTU147	-0.0966132	8.53396	0.880521	0.348059	Bacteria	Actinobacteria	Actinobacteria	Catenulisporales	Actinospicaceae	Actinospica	NotSig
OTU1542	0.109311	8.57758	0.888589	0.34586	Bacteria	Proteobacteria	Betaproteobacteria	Nitrosomonadales	Gallionellaceae	Sulfuricella	NotSig
OTU1830	0.0968172	9.65961	0.942752	0.331571	Bacteria	Proteobacteria	Gammaproteobacteria	Methylococcales	Methylococcaceae	Methylocaldum	NotSig
OTU1953	-0.099433	12.2232	0.93707	0.333033	Bacteria	Proteobacteria	Gammaproteobacteria	Xanthomonadales	Rhodanobacteraceae	Mizugakiibacter	NotSig
OTU1954	0.109895	11.9538	0.899135	0.343014	Bacteria	Proteobacteria	Gammaproteobacteria	Xanthomonadales	Rhodanobacteraceae	Oleiagrimonas	NotSig
OTU1960	0.0950699	10.3294	0.891614	0.34504	Bacteria	Proteobacteria	Gammaproteobacteria	Xanthomonadales	Xanthomonadaceae	Pseudoxanthomonas	NotSig
OTU374	-0.0917059	11.3927	0.894606	0.344232	Bacteria	Actinobacteria	Thermoleophilia	Solirubrobacterales	Patulibacteraceae	Patulibacter	NotSig
OTU655	-0.0889608	10.6634	0.882481	0.347523	Bacteria	Chloroflexi	Thermomicrobia	Sphaerobacterales	Sphaerobacteraceae	Sphaerobacter	NotSig
OTU1747	0.0974379	9.44333	0.818993	0.365475	Bacteria	Proteobacteria	Gammaproteobacteria	Chromatiales	Ectothiorhodospiraceae	Acidihalobacter	NotSig
OTU1555	0.0894798	9.46583	0.792713	0.373281	Bacteria	Proteobacteria	Betaproteobacteria	Nitrosomonadales	Thiobacillaceae	Thiobacillus	NotSig
OTU1622	-0.0825817	11.2205	0.793162	0.373146	Bacteria	Proteobacteria	Deltaproteobacteria	Myxococcales	Archangiaceae	Archangium	NotSig
OTU1207	0.0813981	12.2063	0.76455	0.381908	Bacteria	Proteobacteria	Alphaproteobacteria	Rhizobiales	Unclassified	Bauldia	NotSig
OTU1552	0.0904936	8.57865	0.762274	0.382618	Bacteria	Proteobacteria	Betaproteobacteria	Nitrosomonadales	Sterolibacteriaceae	Methyloversatilis	NotSig
OTU1958	0.091816	9.30468	0.776477	0.378221	Bacteria	Proteobacteria	Gammaproteobacteria	Xanthomonadales	Xanthomonadaceae	Luteimonas	NotSig
OTU1962	0.0967371	9.46975	0.768015	0.380832	Bacteria	Proteobacteria	Gammaproteobacteria	Xanthomonadales	Xanthomonadaceae	Stenotrophomonas	NotSig
OTU430	-0.109187	8.55037	0.761139	0.382972	Bacteria	Bacteroidetes	Chitinophagia	Chitinophagales	Chitinophagaceae	Crenotalea	NotSig
OTU1433	0.196082	10.0559	0.72232	0.395384	Bacteria	Proteobacteria	Betaproteobacteria	Burkholderiales	Alcaligenaceae	Candidimonas	NotSig
OTU791	0.121504	8.77779	0.708685	0.399881	Bacteria	Firmicutes	Bacilli	Bacillales	Bacillaceae	Parageobacillus	NotSig
OTU1115	0.0882711	8.92212	0.692522	0.405308	Bacteria	Proteobacteria	Acidithiobacillia	Acidithiobacillales	Acidithiobacillaceae	Acidithiobacillus	NotSig
OTU1145	0.0812741	10.3487	0.697235	0.403714	Bacteria	Proteobacteria	Alphaproteobacteria	Rhizobiales	Beijerinckiaceae	Methyloferula	NotSig
OTU2037	0.0866944	9.02319	0.657875	0.417311	Bacteria	Verrucomicrobia	Verrucomicrobiae	Verrucomicrobiales	Verrucomicrobiaceae	Verrucomicrobium	NotSig
OTU1630	-0.0748603	11.6754	0.652692	0.419152	Bacteria	Proteobacteria	Deltaproteobacteria	Myxococcales	Myxococcaceae	Myxococcus	NotSig
OTU307	0.1119	7.63092	0.643119	0.422584	Bacteria	Actinobacteria	Actinobacteria	Propionibacteriales	Propionibacteriaceae	Microlunatus	NotSig
OTU1172	0.0733476	11.1796	0.632365	0.426489	Bacteria	Proteobacteria	Alphaproteobacteria	Rhizobiales	Methylobacteriaceae	Microvirga	NotSig
OTU1416	0.0735182	11.3893	0.589259	0.442706	Bacteria	Proteobacteria	Alphaproteobacteria	Sphingomonadales	Sphingomonadaceae	Sphingobium	NotSig
OTU1632	-0.0779735	9.36713	0.565626	0.452002	Bacteria	Proteobacteria	Deltaproteobacteria	Myxococcales	Nannocystaceae	Plesiocystis	NotSig
OTU1959	0.0708468	11.2367	0.549269	0.458616	Bacteria	Proteobacteria	Gammaproteobacteria	Xanthomonadales	Xanthomonadaceae	Lysobacter	NotSig
OTU155	0.0720675	14.1781	0.532625	0.465505	Bacteria	Actinobacteria	Actinobacteria	Corynebacteriales	Mycobacteriaceae	Mycobacterium	NotSig
OTU114	-0.069043	9.7877	0.52491	0.468755	Bacteria	Acidobacteria	Acidobacteriia	Acidobacteriales	Acidobacteriaceae	Edaphobacter	NotSig
OTU375	-0.0668612	13.294	0.508701	0.475702	Bacteria	Actinobacteria	Thermoleophilia	Solirubrobacterales	Solirubrobacteraceae	Solirubrobacter	NotSig
OTU1393	0.0653663	10.9519	0.481205	0.487877	Bacteria	Proteobacteria	Alphaproteobacteria	Rhodospirillales	Unclassified	Enhydrobacter	NotSig
OTU113	0.0646773	10.7225	0.453597	0.500632	Bacteria	Acidobacteria	Acidobacteriia	Acidobacteriales	Acidobacteriaceae	CandidatusKoribacter	NotSig
OTU1501	0.0645584	9.22784	0.454653	0.500133	Bacteria	Proteobacteria	Betaproteobacteria	Burkholderiales	Unclassified	Rhizobacter	NotSig
OTU1641	0.0615516	12.9122	0.445714	0.504377	Bacteria	Proteobacteria	Deltaproteobacteria	Myxococcales	Unclassified	Minicystis	NotSig
OTU118	-0.0664092	10.1846	0.418129	0.517872	Bacteria	Acidobacteria	Acidobacteriia	Acidobacteriales	Acidobacteriaceae	Terriglobus	NotSig
OTU1343	0.0631155	9.17109	0.415392	0.519245	Bacteria	Proteobacteria	Alphaproteobacteria	Rhodospirillales	Acetobacteraceae	Acidisphaera	NotSig
OTU1189	0.0657836	8.87483	0.402235	0.525937	Bacteria	Proteobacteria	Alphaproteobacteria	Rhizobiales	Phyllobacteriaceae	Pseudaminobacter	NotSig
OTU1670	0.0615049	9.3028	0.401191	0.526475	Bacteria	Proteobacteria	Gammaproteobacteria	Acidiferrobacterales	Acidiferrobacteraceae	Sulfurifustis	NotSig
OTU778	0.0825079	11.7937	0.402799	0.525647	Bacteria	Firmicutes	Bacilli	Bacillales	Bacillaceae	Geobacillus	NotSig
OTU426	-0.0708881	9.44823	0.384647	0.535127	Bacteria	Bacteroidetes	Chitinophagia	Chitinophagales	Chitinophagaceae	Arachidicoccus	NotSig
OTU1220	-0.0529054	16.2076	0.347203	0.555701	Bacteria	Proteobacteria	Alphaproteobacteria	Rhizobiales	Xanthobacteraceae	Pseudolabrys	NotSig
OTU1159	0.0546027	10.0624	0.34249	0.558395	Bacteria	Proteobacteria	Alphaproteobacteria	Rhizobiales	Chelatococcaceae	Chelatococcus	NotSig
OTU1951	-0.066255	9.66897	0.334677	0.562918	Bacteria	Proteobacteria	Gammaproteobacteria	Xanthomonadales	Rhodanobacteraceae	Luteibacter	NotSig
OTU1206	0.0552343	9.41785	0.315514	0.574316	Bacteria	Proteobacteria	Alphaproteobacteria	Rhizobiales	Rhodobiaceae	Tepidicaulis	NotSig
OTU1568	0.0519626	9.65007	0.305324	0.580564	Bacteria	Proteobacteria	Betaproteobacteria	Unclassified	Unclassified	Candidatus Accumulibacter	NotSig
OTU1623	-0.0494347	10.3474	0.281764	0.595547	Bacteria	Proteobacteria	Deltaproteobacteria	Myxococcales	Archangiaceae	Cystobacter	NotSig
OTU1389	0.0527943	8.45103	0.256083	0.612824	Bacteria	Proteobacteria	Alphaproteobacteria	Rhodospirillales	Rhodospirillaceae	Thalassospira	NotSig
OTU728	-0.0500804	9.27913	0.254076	0.614219	Bacteria	Cyanobacteria	Unclassified	Synechococcales	Leptolyngbyaceae	Leptolyngbya	NotSig
OTU249	-0.0495632	10.2238	0.247388	0.61892	Bacteria	Actinobacteria	Actinobacteria	Micrococcales	Micrococcaceae	Arthrobacter	NotSig
OTU1219	0.0478732	9.02861	0.232725	0.62951	Bacteria	Proteobacteria	Alphaproteobacteria	Rhizobiales	Xanthobacteraceae	Labrys	NotSig
OTU1412	-0.0445865	11.829	0.216405	0.641793	Bacteria	Proteobacteria	Alphaproteobacteria	Sphingomonadales	Sphingomonadaceae	Novosphingobium	NotSig
OTU651	-0.0425652	9.96981	0.209976	0.646787	Bacteria	Chloroflexi	Ktedonobacteria	Ktedonobacterales	Ktedonobacteraceae	Ktedonobacter	NotSig
OTU1107	-0.0444258	10.043	0.202453	0.652748	Bacteria	Planctomycetes	Planctomycetia	Planctomycetales	Planctomycetaceae	Planctomyces	NotSig
OTU1171	0.0415904	11.395	0.203311	0.652062	Bacteria	Proteobacteria	Alphaproteobacteria	Rhizobiales	Methylobacteriaceae	Methylobacterium	NotSig
OTU1223	0.0451143	9.03189	0.198238	0.656147	Bacteria	Proteobacteria	Alphaproteobacteria	Rhizobiales	Xanthobacteraceae	Xanthobacter	NotSig
OTU1186	-0.0454805	8.58896	0.174775	0.675902	Bacteria	Proteobacteria	Alphaproteobacteria	Rhizobiales	Phyllobacteriaceae	Nitratireductor	NotSig
OTU1367	-0.0423476	8.76769	0.169475	0.680579	Bacteria	Proteobacteria	Alphaproteobacteria	Rhodospirillales	Rhodospirillaceae	Ferrovibrio	NotSig
OTU1307	-0.0374413	10.7377	0.161978	0.687342	Bacteria	Proteobacteria	Alphaproteobacteria	Rhodobacterales	Rhodobacteraceae	Rhodovulum	NotSig
OTU1088	0.0358985	10.5579	0.130145	0.718281	Bacteria	Nitrospirae	Nitrospira	Nitrospirales	Nitrospiraceae	Nitrospira	NotSig
OTU1606	-0.0348363	9.64005	0.132296	0.716063	Bacteria	Proteobacteria	Deltaproteobacteria	Desulfovibrionales	Desulfovibrionaceae	Desulfovibrio	NotSig
OTU1948	-0.0380036	12.9651	0.133342	0.714992	Bacteria	Proteobacteria	Gammaproteobacteria	Xanthomonadales	Rhodanobacteraceae	Dokdonella	NotSig
OTU1957	-0.0403724	9.06029	0.132651	0.715699	Bacteria	Proteobacteria	Gammaproteobacteria	Xanthomonadales	Xanthomonadaceae	Arenimonas	NotSig
OTU276	-0.0391019	8.59574	0.129726	0.718716	Bacteria	Actinobacteria	Actinobacteria	Micromonosporales	Micromonosporaceae	Actinocatenispora	NotSig
OTU1165	0.0336993	14.5575	0.125382	0.723269	Bacteria	Proteobacteria	Alphaproteobacteria	Rhizobiales	Hyphomicrobiaceae	Hyphomicrobium	NotSig
OTU1155	-0.032565	10.4406	0.115271	0.734222	Bacteria	Proteobacteria	Alphaproteobacteria	Rhizobiales	Bradyrhizobiaceae	Variibacter	NotSig
OTU1837	0.0354808	8.72819	0.108595	0.741749	Bacteria	Proteobacteria	Gammaproteobacteria	Methylococcales	Methylococcaceae	Methylomonas	NotSig
OTU1626	-0.0318679	10.412	0.103946	0.747145	Bacteria	Proteobacteria	Deltaproteobacteria	Myxococcales	Archangiaceae	Stigmatella	NotSig
OTU1142	0.0321998	9.81857	0.0936002	0.759649	Bacteria	Proteobacteria	Alphaproteobacteria	Rhizobiales	Beijerinckiaceae	Beijerinckia	NotSig
OTU1184	-0.03039	8.81282	0.0911639	0.762703	Bacteria	Proteobacteria	Alphaproteobacteria	Rhizobiales	Phyllobacteriaceae	Hoeflea	NotSig
OTU1631	0.0292094	11.0473	0.0893209	0.765042	Bacteria	Proteobacteria	Deltaproteobacteria	Myxococcales	Nannocystaceae	Nannocystis	NotSig
OTU1161	0.0255251	8.96891	0.0705514	0.790536	Bacteria	Proteobacteria	Alphaproteobacteria	Rhizobiales	Hyphomicrobiaceae	Blastochloris	NotSig
OTU133	0.0266544	13.5665	0.0722505	0.788088	Bacteria	Actinobacteria	Actinobacteria	Acidothermales	Acidothermaceae	Acidothermus	NotSig
OTU1448	0.0260227	9.00773	0.0723147	0.787996	Bacteria	Proteobacteria	Betaproteobacteria	Burkholderiales	Burkholderiaceae	Lautropia	NotSig
OTU753	0.0260277	9.27336	0.068398	0.793684	Bacteria	Deinococcus-Thermus	Deinococci	Thermales	Thermaceae	Meiothermus	NotSig
OTU1640	0.0254469	9.8534	0.0625393	0.802527	Bacteria	Proteobacteria	Deltaproteobacteria	Myxococcales	Unclassified	Enhygromyxa	NotSig
OTU1152	-0.0213372	11.1584	0.0531771	0.817624	Bacteria	Proteobacteria	Alphaproteobacteria	Rhizobiales	Bradyrhizobiaceae	Rhodopseudomonas	NotSig
OTU1147	-0.0198206	12.2698	0.0473505	0.827739	Bacteria	Proteobacteria	Alphaproteobacteria	Rhizobiales	Bradyrhizobiaceae	Afipia	NotSig
OTU1404	-0.0209123	9.15176	0.0428565	0.835996	Bacteria	Proteobacteria	Alphaproteobacteria	Sneathiellales	Sneathiellaceae	Oceanibacterium	NotSig
OTU1850	0.0228839	9.99112	0.037277	0.846902	Bacteria	Proteobacteria	Gammaproteobacteria	Oceanospirillales	Alcanivoracaceae	Alcanivorax	NotSig
OTU1860	0.0167748	9.50381	0.0280207	0.86706	Bacteria	Proteobacteria	Gammaproteobacteria	Oceanospirillales	Halomonadaceae	Halomonas	NotSig
OTU831	-0.0214991	11.4616	0.0250141	0.874332	Bacteria	Firmicutes	Bacilli	Bacillales	Planococcaceae	Ureibacillus	NotSig
OTU1218	0.014289	9.79235	0.0225579	0.880612	Bacteria	Proteobacteria	Alphaproteobacteria	Rhizobiales	Xanthobacteraceae	Azorhizobium	NotSig
OTU2029	-0.0157515	10.0374	0.0230399	0.879353	Bacteria	Verrucomicrobia	Spartobacteria	Chthoniobacterales	Chthoniobacteraceae	Chthoniobacter	NotSig
OTU750	-0.0111724	9.68652	0.0125635	0.910754	Bacteria	Deinococcus-Thermus	Deinococci	Deinococcales	Deinococcaceae	Deinococcus	NotSig
OTU1949	0.0116877	11.6792	0.0102057	0.919532	Bacteria	Proteobacteria	Gammaproteobacteria	Xanthomonadales	Rhodanobacteraceae	Dyella	NotSig
OTU846	-0.0240167	13.7822	0.00845644	0.926731	Bacteria	Firmicutes	Bacilli	Bacillales	Thermoactinomycetaceae	Planifilum	NotSig
OTU818	-0.00821581	10.5149	0.00759767	0.930541	Bacteria	Firmicutes	Bacilli	Bacillales	Paenibacillaceae	Paenibacillus	NotSig
OTU1183	-0.00839845	8.24884	0.0062898	0.936787	Bacteria	Proteobacteria	Alphaproteobacteria	Rhizobiales	Phyllobacteriaceae	Chelativorans	NotSig
OTU1952	-0.00803637	10.1927	0.00557504	0.94048	Bacteria	Proteobacteria	Gammaproteobacteria	Xanthomonadales	Rhodanobacteraceae	Metallibacterium	NotSig
OTU115	0.00647087	10.9571	0.00392687	0.950033	Bacteria	Acidobacteria	Acidobacteriia	Acidobacteriales	Acidobacteriaceae	Granulicella	NotSig
OTU1441	-0.012451	8.49155	0.00388464	0.950303	Bacteria	Proteobacteria	Betaproteobacteria	Burkholderiales	Alcaligenaceae	Pusillimonas	NotSig
OTU1639	-0.00671989	11.9135	0.00466432	0.94555	Bacteria	Proteobacteria	Deltaproteobacteria	Myxococcales	Sandaracinaceae	Sandaracinus	NotSig
OTU373	-0.00514703	13.1011	0.00296973	0.956541	Bacteria	Actinobacteria	Thermoleophilia	Solirubrobacterales	Conexibacteraceae	Conexibacter	NotSig
OTU1148	-0.00420288	11.1438	0.00208847	0.96355	Bacteria	Proteobacteria	Alphaproteobacteria	Rhizobiales	Bradyrhizobiaceae	Bosea	NotSig
OTU1174	-0.00344686	9.62919	0.00134497	0.970745	Bacteria	Proteobacteria	Alphaproteobacteria	Rhizobiales	Methylocystaceae	Methylocystis	NotSig
OTU285	-0.00317969	11.9143	0.00114782	0.972973	Bacteria	Actinobacteria	Actinobacteria	Micromonosporales	Micromonosporaceae	Micromonospora	NotSig
OTU1190	-0.00234401	8.43626	0.000436897	0.983324	Bacteria	Proteobacteria	Alphaproteobacteria	Rhizobiales	Rhizobiaceae	Agrobacterium	NotSig
OTU1417	0.00219684	13.6559	0.000567263	0.980998	Bacteria	Proteobacteria	Alphaproteobacteria	Sphingomonadales	Sphingomonadaceae	Sphingomonas	NotSig
OTU1739	0.001859	10.0342	0.000354169	0.984985	Bacteria	Proteobacteria	Gammaproteobacteria	Chromatiales	Chromatiaceae	Nitrosococcus	NotSig
OTU771	-0.00212446	10.6808	0.000332679	0.985448	Bacteria	Firmicutes	Bacilli	Bacillales	Bacillaceae	Bacillus	NotSig
Note: G1: 101-14 treated with NaCl, G3: 5BB treated with NaCl. Enriched and Depleted indicated in G1.

## Sheet: Supplementary Table 3E
Supplementary Table 3E: Enrichment level in combination 1 and 2
Combination 1 (G1 vs G2)				Combination 2 (G3 vs G4)
OUT ID	Phylum	Genus	Level in G1	OUT ID	Phylum	Genus	Level in G3
OTU111	Acidobacteria	Acidobacterium	Depleted	OTU111	Acidobacteria	Acidobacterium	Enriched
OTU112	Acidobacteria	Bryocella	Depleted	OTU112	Acidobacteria	Bryocella	Enriched
OTU113	Acidobacteria	CandidatusKoribacter	Depleted	OTU113	Acidobacteria	CandidatusKoribacter	Notsig
OTU114	Acidobacteria	Edaphobacter	Depleted	OTU114	Acidobacteria	Edaphobacter	Notsig
OTU115	Acidobacteria	Granulicella	Depleted	OTU115	Acidobacteria	Granulicella	Notsig
OTU116	Acidobacteria	Silvibacterium	Depleted	OTU116	Acidobacteria	Silvibacterium	Enriched
OTU117	Acidobacteria	Terracidiphilus	Depleted	OTU117	Acidobacteria	Terracidiphilus	Notsig
OTU118	Acidobacteria	Terriglobus	Depleted	OTU118	Acidobacteria	Terriglobus	Notsig
OTU119	Acidobacteria	Pyrinomonas	Enriched	OTU119	Acidobacteria	Pyrinomonas	Depleted
OTU121	Acidobacteria	Geothrix	Enriched	OTU121	Acidobacteria	Geothrix	Notsig
OTU122	Acidobacteria	Holophaga	Enriched	OTU122	Acidobacteria	Holophaga	Notsig
OTU123	Acidobacteria	Bryobacter	Enriched	OTU123	Acidobacteria	Bryobacter	Depleted
OTU124	Acidobacteria	Candidatus Solibacter	Enriched	OTU124	Acidobacteria	Candidatus Solibacter	Depleted
OTU125	Acidobacteria	Luteitalea	Enriched	OTU125	Acidobacteria	Luteitalea	Depleted
OTU126	Acidobacteria	Thermoanaerobaculum	Enriched	OTU126	Acidobacteria	Thermoanaerobaculum	Notsig
OTU128	Actinobacteria	Acidithrix	Depleted	OTU128	Actinobacteria	Acidithrix	Notsig
OTU133	Actinobacteria	Acidothermus	Depleted	OTU133	Actinobacteria	Acidothermus	Enriched
OTU147	Actinobacteria	Actinospica	Depleted	OTU147	Actinobacteria	Actinospica	Notsig
OTU148	Actinobacteria	Catenulispora	Depleted	OTU148	Actinobacteria	Catenulispora	Notsig
OTU151	Actinobacteria	Gordonia	Depleted	OTU151	Actinobacteria	Gordonia	Notsig
OTU155	Actinobacteria	Mycobacterium	Depleted	OTU155	Actinobacteria	Mycobacterium	Notsig
OTU156	Actinobacteria	Nocardia	Depleted	OTU156	Actinobacteria	Nocardia	Notsig
OTU157	Actinobacteria	Rhodococcus	Depleted	OTU157	Actinobacteria	Rhodococcus	Notsig
OTU163	Actinobacteria	Cryptosporangium	Depleted	OTU163	Actinobacteria	Cryptosporangium	Notsig
OTU164	Actinobacteria	Frankia	Depleted	OTU164	Actinobacteria	Frankia	Depleted
OTU165	Actinobacteria	Jatrophihabitans	Depleted	OTU165	Actinobacteria	Jatrophihabitans	Notsig
OTU166	Actinobacteria	Sporichthya	Enriched	OTU166	Actinobacteria	Sporichthya	Depleted
OTU167	Actinobacteria	Blastococcus	Depleted	OTU167	Actinobacteria	Blastococcus	Notsig
OTU168	Actinobacteria	Geodermatophilus	Depleted	OTU168	Actinobacteria	Geodermatophilus	Notsig
OTU169	Actinobacteria	Modestobacter	Depleted	OTU169	Actinobacteria	Modestobacter	Notsig
OTU173	Actinobacteria	Jiangella	Depleted	OTU173	Actinobacteria	Jiangella	Notsig
OTU174	Actinobacteria	Angustibacter	Depleted	OTU174	Actinobacteria	Angustibacter	Notsig
OTU176	Actinobacteria	Kineosporia	Depleted	OTU176	Actinobacteria	Kineosporia	Notsig
OTU183	Actinobacteria	Cellulomonas	Depleted	OTU183	Actinobacteria	Cellulomonas	Enriched
OTU196	Actinobacteria	Luteipulveratus	Depleted	OTU196	Actinobacteria	Luteipulveratus	Notsig
OTU204	Actinobacteria	Intrasporangium	Depleted	OTU204	Actinobacteria	Intrasporangium	Notsig
OTU205	Actinobacteria	Janibacter	Depleted	OTU205	Actinobacteria	Janibacter	Enriched
OTU210	Actinobacteria	Phycicoccus	Depleted	OTU210	Actinobacteria	Phycicoccus	Enriched
OTU214	Actinobacteria	Tetrasphaera	Depleted	OTU214	Actinobacteria	Tetrasphaera	Enriched
OTU218	Actinobacteria	Agromyces	Depleted	OTU218	Actinobacteria	Agromyces	Enriched
OTU224	Actinobacteria	Cryobacterium	Depleted	OTU224	Actinobacteria	Cryobacterium	Enriched
OTU229	Actinobacteria	Frondihabitans	Depleted	OTU229	Actinobacteria	Frondihabitans	Enriched
OTU234	Actinobacteria	Humibacter	Depleted	OTU234	Actinobacteria	Humibacter	Enriched
OTU235	Actinobacteria	Leifsonia	Depleted	OTU235	Actinobacteria	Leifsonia	Enriched
OTU237	Actinobacteria	Microbacterium	Depleted	OTU237	Actinobacteria	Microbacterium	Enriched
OTU249	Actinobacteria	Arthrobacter	Depleted	OTU249	Actinobacteria	Arthrobacter	Notsig
OTU276	Actinobacteria	Actinocatenispora	Depleted	OTU276	Actinobacteria	Actinocatenispora	Enriched
OTU277	Actinobacteria	Actinoplanes	Enriched	OTU277	Actinobacteria	Actinoplanes	Enriched
OTU278	Actinobacteria	Asanoa	Depleted	OTU278	Actinobacteria	Asanoa	Enriched
OTU281	Actinobacteria	Couchioplanes	Enriched	OTU281	Actinobacteria	Couchioplanes	Enriched
OTU285	Actinobacteria	Micromonospora	Depleted	OTU285	Actinobacteria	Micromonospora	Enriched
OTU290	Actinobacteria	Nakamurella	Depleted	OTU290	Actinobacteria	Nakamurella	Enriched
OTU291	Actinobacteria	Actinopolymorpha	Depleted	OTU291	Actinobacteria	Actinopolymorpha	Notsig
OTU292	Actinobacteria	Aeromicrobium	Depleted	OTU292	Actinobacteria	Aeromicrobium	Notsig
OTU294	Actinobacteria	Kribbella	Depleted	OTU294	Actinobacteria	Kribbella	Notsig
OTU295	Actinobacteria	Marmoricola	Depleted	OTU295	Actinobacteria	Marmoricola	Enriched
OTU297	Actinobacteria	Nocardioides	Depleted	OTU297	Actinobacteria	Nocardioides	Enriched
OTU307	Actinobacteria	Microlunatus	Depleted	OTU307	Actinobacteria	Microlunatus	Enriched
OTU321	Actinobacteria	Amycolatopsis	Depleted	OTU321	Actinobacteria	Amycolatopsis	Notsig
OTU325	Actinobacteria	Kutzneria	Depleted	OTU325	Actinobacteria	Kutzneria	Notsig
OTU329	Actinobacteria	Pseudonocardia	Depleted	OTU329	Actinobacteria	Pseudonocardia	Notsig
OTU330	Actinobacteria	Saccharomonospora	Depleted	OTU330	Actinobacteria	Saccharomonospora	Notsig
OTU331	Actinobacteria	Saccharopolyspora	Depleted	OTU331	Actinobacteria	Saccharopolyspora	Notsig
OTU332	Actinobacteria	Saccharothrix	Depleted	OTU332	Actinobacteria	Saccharothrix	Notsig
OTU338	Actinobacteria	Streptacidiphilus	Depleted	OTU338	Actinobacteria	Streptacidiphilus	Notsig
OTU339	Actinobacteria	Streptomyces	Depleted	OTU339	Actinobacteria	Streptomyces	Notsig
OTU342	Actinobacteria	Nocardiopsis	Depleted	OTU342	Actinobacteria	Nocardiopsis	Notsig
OTU347	Actinobacteria	Microbispora	Depleted	OTU347	Actinobacteria	Microbispora	Notsig
OTU348	Actinobacteria	Microtetraspora	Depleted	OTU348	Actinobacteria	Microtetraspora	Notsig
OTU349	Actinobacteria	Nonomuraea	Depleted	OTU349	Actinobacteria	Nonomuraea	Notsig
OTU354	Actinobacteria	Streptosporangium	Depleted	OTU354	Actinobacteria	Streptosporangium	Notsig
OTU357	Actinobacteria	Actinomadura	Enriched	OTU357	Actinobacteria	Actinomadura	Notsig
OTU371	Actinobacteria	Gaiella	Enriched	OTU371	Actinobacteria	Gaiella	Enriched
OTU372	Actinobacteria	Rubrobacter	Enriched	OTU372	Actinobacteria	Rubrobacter	Notsig
OTU373	Actinobacteria	Conexibacter	Notsig	OTU373	Actinobacteria	Conexibacter	Notsig
OTU374	Actinobacteria	Patulibacter	Notsig	OTU374	Actinobacteria	Patulibacter	Notsig
OTU375	Actinobacteria	Solirubrobacter	Enriched	OTU375	Actinobacteria	Solirubrobacter	Notsig
OTU376	Actinobacteria	Thermoleophilum	Enriched	OTU376	Actinobacteria	Thermoleophilum	Notsig
OTU387	Armatimonadetes	Fimbriimonas	Enriched	OTU387	Armatimonadetes	Fimbriimonas	Depleted
OTU388	Bacteroidetes	Bacteroides	Enriched	OTU388	Bacteroidetes	Bacteroides	Depleted
OTU426	Bacteroidetes	Arachidicoccus	Depleted	OTU426	Bacteroidetes	Arachidicoccus	Notsig
OTU428	Bacteroidetes	Chitinophaga	Depleted	OTU428	Bacteroidetes	Chitinophaga	Notsig
OTU430	Bacteroidetes	Crenotalea	Depleted	OTU430	Bacteroidetes	Crenotalea	Notsig
OTU432	Bacteroidetes	Flavihumibacter	Enriched	OTU432	Bacteroidetes	Flavihumibacter	Enriched
OTU433	Bacteroidetes	Flavisolibacter	Enriched	OTU433	Bacteroidetes	Flavisolibacter	Enriched
OTU435	Bacteroidetes	Hydrotalea	Enriched	OTU435	Bacteroidetes	Hydrotalea	Enriched
OTU436	Bacteroidetes	Niabella	Notsig	OTU436	Bacteroidetes	Niabella	Notsig
OTU437	Bacteroidetes	Niastella	Enriched	OTU437	Bacteroidetes	Niastella	Enriched
OTU438	Bacteroidetes	Parafilimonas	Enriched	OTU438	Bacteroidetes	Parafilimonas	Enriched
OTU439	Bacteroidetes	Sediminibacterium	Enriched	OTU439	Bacteroidetes	Sediminibacterium	Notsig
OTU440	Bacteroidetes	Segetibacter	Enriched	OTU440	Bacteroidetes	Segetibacter	Enriched
OTU442	Bacteroidetes	Thermoflavifilum	Depleted	OTU442	Bacteroidetes	Thermoflavifilum	Enriched
OTU443	Bacteroidetes	Candidatus Amoebophilus	Depleted	OTU443	Bacteroidetes	Candidatus Amoebophilus	Depleted
OTU448	Bacteroidetes	Algoriphagus	Enriched	OTU448	Bacteroidetes	Algoriphagus	Notsig
OTU462	Bacteroidetes	Dyadobacter	Enriched	OTU462	Bacteroidetes	Dyadobacter	Notsig
OTU471	Bacteroidetes	Ohtaekwangia	Enriched	OTU471	Bacteroidetes	Ohtaekwangia	Depleted
OTU477	Bacteroidetes	Spirosoma	Enriched	OTU477	Bacteroidetes	Spirosoma	Notsig
OTU483	Bacteroidetes	Fulvivirga	Enriched	OTU483	Bacteroidetes	Fulvivirga	Depleted
OTU489	Bacteroidetes	Hymenobacter	Enriched	OTU489	Bacteroidetes	Hymenobacter	Depleted
OTU490	Bacteroidetes	Pontibacter	Enriched	OTU490	Bacteroidetes	Pontibacter	Depleted
OTU497	Bacteroidetes	Chryseolinea	Enriched	OTU497	Bacteroidetes	Chryseolinea	Depleted
OTU516	Bacteroidetes	Chryseobacterium	Enriched	OTU516	Bacteroidetes	Chryseobacterium	Notsig
OTU525	Bacteroidetes	Flavobacterium	Enriched	OTU525	Bacteroidetes	Flavobacterium	Notsig
OTU589	Bacteroidetes	Mucilaginibacter	Enriched	OTU589	Bacteroidetes	Mucilaginibacter	Notsig
OTU592	Bacteroidetes	Pedobacter	Enriched	OTU592	Bacteroidetes	Pedobacter	Notsig
OTU616	Candidatus Tectomicrobia	Candidatus Entotheonella	Enriched	OTU616	Candidatus Tectomicrobia	Candidatus Entotheonella	Notsig
OTU651	Chloroflexi	Ktedonobacter	Enriched	OTU651	Chloroflexi	Ktedonobacter	Notsig
OTU652	Chloroflexi	Thermogemmatispora	Enriched	OTU652	Chloroflexi	Thermogemmatispora	Notsig
OTU654	Chloroflexi	Nitrolancea	Enriched	OTU654	Chloroflexi	Nitrolancea	Notsig
OTU655	Chloroflexi	Sphaerobacter	Enriched	OTU655	Chloroflexi	Sphaerobacter	Enriched
OTU674	Cyanobacteria	Anabaenopsis	Enriched	OTU674	Cyanobacteria	Anabaenopsis	Enriched
OTU684	Cyanobacteria	Fischerella	Enriched	OTU684	Cyanobacteria	Fischerella	Enriched
OTU690	Cyanobacteria	Nostoc	Enriched	OTU690	Cyanobacteria	Nostoc	Enriched
OTU693	Cyanobacteria	Calothrix	Enriched	OTU693	Cyanobacteria	Calothrix	Enriched
OTU696	Cyanobacteria	Scytonema	Enriched	OTU696	Cyanobacteria	Scytonema	Enriched
OTU698	Cyanobacteria	Hassallia	Enriched	OTU698	Cyanobacteria	Hassallia	Depleted
OTU728	Cyanobacteria	Leptolyngbya	Enriched	OTU728	Cyanobacteria	Leptolyngbya	Notsig
OTU750	Deinococcus-Thermus	Deinococcus	Notsig	OTU750	Deinococcus-Thermus	Deinococcus	Notsig
OTU751	Deinococcus-Thermus	Truepera	Depleted	OTU751	Deinococcus-Thermus	Truepera	Notsig
OTU753	Deinococcus-Thermus	Meiothermus	Depleted	OTU753	Deinococcus-Thermus	Meiothermus	Notsig
OTU771	Firmicutes	Bacillus	Enriched	OTU771	Firmicutes	Bacillus	Depleted
OTU778	Firmicutes	Geobacillus	Enriched	OTU778	Firmicutes	Geobacillus	Depleted
OTU791	Firmicutes	Parageobacillus	Enriched	OTU791	Firmicutes	Parageobacillus	Depleted
OTU818	Firmicutes	Paenibacillus	Enriched	OTU818	Firmicutes	Paenibacillus	Notsig
OTU831	Firmicutes	Ureibacillus	Enriched	OTU831	Firmicutes	Ureibacillus	Depleted
OTU846	Firmicutes	Planifilum	Enriched	OTU846	Firmicutes	Planifilum	Notsig
OTU1078	Gemmatimonadetes	Gemmatimonas	Enriched	OTU1078	Gemmatimonadetes	Gemmatimonas	Notsig
OTU1079	Gemmatimonadetes	Gemmatirosa	Enriched	OTU1079	Gemmatimonadetes	Gemmatirosa	Enriched
OTU1088	Nitrospirae	Nitrospira	Enriched	OTU1088	Nitrospirae	Nitrospira	Depleted
OTU1095	Planctomycetes	Fimbriiglobus	Notsig	OTU1095	Planctomycetes	Fimbriiglobus	Notsig
OTU1096	Planctomycetes	Gemmata	Enriched	OTU1096	Planctomycetes	Gemmata	Notsig
OTU1097	Planctomycetes	Zavarzinella	Depleted	OTU1097	Planctomycetes	Zavarzinella	Notsig
OTU1099	Planctomycetes	Paludisphaera	Depleted	OTU1099	Planctomycetes	Paludisphaera	Notsig
OTU1100	Planctomycetes	Singulisphaera	Depleted	OTU1100	Planctomycetes	Singulisphaera	Notsig
OTU1101	Planctomycetes	Blastopirellula	Depleted	OTU1101	Planctomycetes	Blastopirellula	Notsig
OTU1102	Planctomycetes	Fuerstia	Depleted	OTU1102	Planctomycetes	Fuerstia	Notsig
OTU1103	Planctomycetes	Gimesia	Depleted	OTU1103	Planctomycetes	Gimesia	Notsig
OTU1105	Planctomycetes	Pirellula	Depleted	OTU1105	Planctomycetes	Pirellula	Enriched
OTU1106	Planctomycetes	Planctomicrobium	Depleted	OTU1106	Planctomycetes	Planctomicrobium	Notsig
OTU1107	Planctomycetes	Planctomyces	Depleted	OTU1107	Planctomycetes	Planctomyces	Notsig
OTU1109	Planctomycetes	Rhodopirellula	Depleted	OTU1109	Planctomycetes	Rhodopirellula	Notsig
OTU1113	Planctomycetes	Schlesneria	Depleted	OTU1113	Planctomycetes	Schlesneria	Notsig
OTU1114	Planctomycetes	Thermogutta	Depleted	OTU1114	Planctomycetes	Thermogutta	Notsig
OTU1115	Proteobacteria	Acidithiobacillus	Depleted	OTU1115	Proteobacteria	Acidithiobacillus	Depleted
OTU1116	Proteobacteria	Thermithiobacillus	Depleted	OTU1116	Proteobacteria	Thermithiobacillus	Notsig
OTU1118	Proteobacteria	Asticcacaulis	Enriched	OTU1118	Proteobacteria	Asticcacaulis	Notsig
OTU1119	Proteobacteria	Brevundimonas	Enriched	OTU1119	Proteobacteria	Brevundimonas	Notsig
OTU1120	Proteobacteria	Caulobacter	Enriched	OTU1120	Proteobacteria	Caulobacter	Notsig
OTU1121	Proteobacteria	Phenylobacterium	Enriched	OTU1121	Proteobacteria	Phenylobacterium	Notsig
OTU1132	Proteobacteria	Rhizomicrobium	Enriched	OTU1132	Proteobacteria	Rhizomicrobium	Notsig
OTU1137	Proteobacteria	Aurantimonas	Depleted	OTU1137	Proteobacteria	Aurantimonas	Notsig
OTU1142	Proteobacteria	Beijerinckia	Depleted	OTU1142	Proteobacteria	Beijerinckia	Depleted
OTU1143	Proteobacteria	Methylocapsa	Depleted	OTU1143	Proteobacteria	Methylocapsa	Notsig
OTU1145	Proteobacteria	Methyloferula	Depleted	OTU1145	Proteobacteria	Methyloferula	Notsig
OTU1147	Proteobacteria	Afipia	Enriched	OTU1147	Proteobacteria	Afipia	Notsig
OTU1148	Proteobacteria	Bosea	Notsig	OTU1148	Proteobacteria	Bosea	Notsig
OTU1149	Proteobacteria	Bradyrhizobium	Enriched	OTU1149	Proteobacteria	Bradyrhizobium	Notsig
OTU1150	Proteobacteria	Nitrobacter	Enriched	OTU1150	Proteobacteria	Nitrobacter	Notsig
OTU1152	Proteobacteria	Rhodopseudomonas	Enriched	OTU1152	Proteobacteria	Rhodopseudomonas	Notsig
OTU1155	Proteobacteria	Variibacter	Enriched	OTU1155	Proteobacteria	Variibacter	Depleted
OTU1159	Proteobacteria	Chelatococcus	Depleted	OTU1159	Proteobacteria	Chelatococcus	Notsig
OTU1161	Proteobacteria	Blastochloris	Notsig	OTU1161	Proteobacteria	Blastochloris	Notsig
OTU1163	Proteobacteria	Devosia	Enriched	OTU1163	Proteobacteria	Devosia	Notsig
OTU1164	Proteobacteria	Filomicrobium	Enriched	OTU1164	Proteobacteria	Filomicrobium	Notsig
OTU1165	Proteobacteria	Hyphomicrobium	Enriched	OTU1165	Proteobacteria	Hyphomicrobium	Notsig
OTU1167	Proteobacteria	Pelagibacterium	Depleted	OTU1167	Proteobacteria	Pelagibacterium	Notsig
OTU1169	Proteobacteria	Rhodomicrobium	Enriched	OTU1169	Proteobacteria	Rhodomicrobium	Notsig
OTU1170	Proteobacteria	Rhodoplanes	Enriched	OTU1170	Proteobacteria	Rhodoplanes	Depleted
OTU1171	Proteobacteria	Methylobacterium	Depleted	OTU1171	Proteobacteria	Methylobacterium	Notsig
OTU1172	Proteobacteria	Microvirga	Notsig	OTU1172	Proteobacteria	Microvirga	Notsig
OTU1174	Proteobacteria	Methylocystis	Enriched	OTU1174	Proteobacteria	Methylocystis	Notsig
OTU1175	Proteobacteria	Methylopila	Depleted	OTU1175	Proteobacteria	Methylopila	Notsig
OTU1183	Proteobacteria	Chelativorans	Depleted	OTU1183	Proteobacteria	Chelativorans	Notsig
OTU1184	Proteobacteria	Hoeflea	Depleted	OTU1184	Proteobacteria	Hoeflea	Notsig
OTU1185	Proteobacteria	Mesorhizobium	Depleted	OTU1185	Proteobacteria	Mesorhizobium	Notsig
OTU1186	Proteobacteria	Nitratireductor	Depleted	OTU1186	Proteobacteria	Nitratireductor	Notsig
OTU1189	Proteobacteria	Pseudaminobacter	Depleted	OTU1189	Proteobacteria	Pseudaminobacter	Notsig
OTU1190	Proteobacteria	Agrobacterium	Depleted	OTU1190	Proteobacteria	Agrobacterium	Notsig
OTU1191	Proteobacteria	Ensifer	Depleted	OTU1191	Proteobacteria	Ensifer	Notsig
OTU1192	Proteobacteria	Kaistia	Enriched	OTU1192	Proteobacteria	Kaistia	Notsig
OTU1195	Proteobacteria	Pararhizobium	Depleted	OTU1195	Proteobacteria	Pararhizobium	Notsig
OTU1197	Proteobacteria	Rhizobium	Depleted	OTU1197	Proteobacteria	Rhizobium	Notsig
OTU1199	Proteobacteria	Sinorhizobium	Depleted	OTU1199	Proteobacteria	Sinorhizobium	Notsig
OTU1202	Proteobacteria	Candidatus Phaeomarinobacter	Enriched	OTU1202	Proteobacteria	Candidatus Phaeomarinobacter	Enriched
OTU1204	Proteobacteria	Parvibaculum	Enriched	OTU1204	Proteobacteria	Parvibaculum	Notsig
OTU1206	Proteobacteria	Tepidicaulis	Enriched	OTU1206	Proteobacteria	Tepidicaulis	Enriched
OTU1207	Proteobacteria	Bauldia	Enriched	OTU1207	Proteobacteria	Bauldia	Notsig
OTU1212	Proteobacteria	Methyloceanibacter	Enriched	OTU1212	Proteobacteria	Methyloceanibacter	Depleted
OTU1213	Proteobacteria	Methyloligella	Notsig	OTU1213	Proteobacteria	Methyloligella	Depleted
OTU1216	Proteobacteria	Pseudorhodoplanes	Enriched	OTU1216	Proteobacteria	Pseudorhodoplanes	Depleted
OTU1218	Proteobacteria	Azorhizobium	Enriched	OTU1218	Proteobacteria	Azorhizobium	Notsig
OTU1219	Proteobacteria	Labrys	Depleted	OTU1219	Proteobacteria	Labrys	Notsig
OTU1220	Proteobacteria	Pseudolabrys	Enriched	OTU1220	Proteobacteria	Pseudolabrys	Depleted
OTU1223	Proteobacteria	Xanthobacter	Enriched	OTU1223	Proteobacteria	Xanthobacter	Notsig
OTU1307	Proteobacteria	Rhodovulum	Enriched	OTU1307	Proteobacteria	Rhodovulum	Depleted
OTU1342	Proteobacteria	Acidiphilium	Depleted	OTU1342	Proteobacteria	Acidiphilium	Notsig
OTU1343	Proteobacteria	Acidisphaera	Depleted	OTU1343	Proteobacteria	Acidisphaera	Depleted
OTU1344	Proteobacteria	Acidocella	Depleted	OTU1344	Proteobacteria	Acidocella	Notsig
OTU1347	Proteobacteria	Belnapia	Notsig	OTU1347	Proteobacteria	Belnapia	Notsig
OTU1350	Proteobacteria	Gluconacetobacter	Enriched	OTU1350	Proteobacteria	Gluconacetobacter	Notsig
OTU1358	Proteobacteria	Roseomonas	Notsig	OTU1358	Proteobacteria	Roseomonas	Notsig
OTU1362	Proteobacteria	Azospirillum	Enriched	OTU1362	Proteobacteria	Azospirillum	Notsig
OTU1365	Proteobacteria	Dongia	Enriched	OTU1365	Proteobacteria	Dongia	Notsig
OTU1367	Proteobacteria	Ferrovibrio	Depleted	OTU1367	Proteobacteria	Ferrovibrio	Notsig
OTU1370	Proteobacteria	Inquilinus	Enriched	OTU1370	Proteobacteria	Inquilinus	Notsig
OTU1374	Proteobacteria	Magnetospirillum	Enriched	OTU1374	Proteobacteria	Magnetospirillum	Depleted
OTU1377	Proteobacteria	Nitrospirillum	Enriched	OTU1377	Proteobacteria	Nitrospirillum	Notsig
OTU1380	Proteobacteria	Oceanibaculum	Enriched	OTU1380	Proteobacteria	Oceanibaculum	Notsig
OTU1387	Proteobacteria	Skermanella	Notsig	OTU1387	Proteobacteria	Skermanella	Notsig
OTU1389	Proteobacteria	Thalassospira	Depleted	OTU1389	Proteobacteria	Thalassospira	Notsig
OTU1390	Proteobacteria	Tistlia	Notsig	OTU1390	Proteobacteria	Tistlia	Notsig
OTU1393	Proteobacteria	Enhydrobacter	Enriched	OTU1393	Proteobacteria	Enhydrobacter	Notsig
OTU1404	Proteobacteria	Oceanibacterium	Depleted	OTU1404	Proteobacteria	Oceanibacterium	Notsig
OTU1406	Proteobacteria	Altererythrobacter	Notsig	OTU1406	Proteobacteria	Altererythrobacter	Notsig
OTU1408	Proteobacteria	Erythrobacter	Enriched	OTU1408	Proteobacteria	Erythrobacter	Notsig
OTU1412	Proteobacteria	Novosphingobium	Enriched	OTU1412	Proteobacteria	Novosphingobium	Notsig
OTU1416	Proteobacteria	Sphingobium	Enriched	OTU1416	Proteobacteria	Sphingobium	Notsig
OTU1417	Proteobacteria	Sphingomonas	Notsig	OTU1417	Proteobacteria	Sphingomonas	Enriched
OTU1418	Proteobacteria	Sphingopyxis	Enriched	OTU1418	Proteobacteria	Sphingopyxis	Enriched
OTU1426	Proteobacteria	Achromobacter	Notsig	OTU1426	Proteobacteria	Achromobacter	Depleted
OTU1431	Proteobacteria	Bordetella	Depleted	OTU1431	Proteobacteria	Bordetella	Notsig
OTU1433	Proteobacteria	Candidimonas	Depleted	OTU1433	Proteobacteria	Candidimonas	Depleted
OTU1434	Proteobacteria	Castellaniella	Notsig	OTU1434	Proteobacteria	Castellaniella	Depleted
OTU1441	Proteobacteria	Pusillimonas	Depleted	OTU1441	Proteobacteria	Pusillimonas	Depleted
OTU1443	Proteobacteria	Burkholderia	Enriched	OTU1443	Proteobacteria	Burkholderia	Enriched
OTU1444	Proteobacteria	Caballeronia	Enriched	OTU1444	Proteobacteria	Caballeronia	Enriched
OTU1447	Proteobacteria	Cupriavidus	Enriched	OTU1447	Proteobacteria	Cupriavidus	Notsig
OTU1448	Proteobacteria	Lautropia	Depleted	OTU1448	Proteobacteria	Lautropia	Notsig
OTU1450	Proteobacteria	Pandoraea	Enriched	OTU1450	Proteobacteria	Pandoraea	Enriched
OTU1451	Proteobacteria	Paraburkholderia	Enriched	OTU1451	Proteobacteria	Paraburkholderia	Enriched
OTU1453	Proteobacteria	Ralstonia	Enriched	OTU1453	Proteobacteria	Ralstonia	Enriched
OTU1455	Proteobacteria	Acidovorax	Enriched	OTU1455	Proteobacteria	Acidovorax	Notsig
OTU1473	Proteobacteria	Pelomonas	Enriched	OTU1473	Proteobacteria	Pelomonas	Notsig
OTU1474	Proteobacteria	Polaromonas	Notsig	OTU1474	Proteobacteria	Polaromonas	Notsig
OTU1480	Proteobacteria	Variovorax	Enriched	OTU1480	Proteobacteria	Variovorax	Notsig
OTU1483	Proteobacteria	Collimonas	Enriched	OTU1483	Proteobacteria	Collimonas	Notsig
OTU1485	Proteobacteria	Herbaspirillum	Enriched	OTU1485	Proteobacteria	Herbaspirillum	Enriched
OTU1487	Proteobacteria	Janthinobacterium	Notsig	OTU1487	Proteobacteria	Janthinobacterium	Enriched
OTU1488	Proteobacteria	Massilia	Enriched	OTU1488	Proteobacteria	Massilia	Enriched
OTU1489	Proteobacteria	Noviherbaspirillum	Enriched	OTU1489	Proteobacteria	Noviherbaspirillum	Enriched
OTU1498	Proteobacteria	Methylibium	Enriched	OTU1498	Proteobacteria	Methylibium	Notsig
OTU1501	Proteobacteria	Rhizobacter	Enriched	OTU1501	Proteobacteria	Rhizobacter	Notsig
OTU1506	Proteobacteria	Thiomonas	Depleted	OTU1506	Proteobacteria	Thiomonas	Notsig
OTU1542	Proteobacteria	Sulfuricella	Depleted	OTU1542	Proteobacteria	Sulfuricella	Notsig
OTU1549	Proteobacteria	Nitrosomonas	Depleted	OTU1549	Proteobacteria	Nitrosomonas	Notsig
OTU1550	Proteobacteria	Nitrosospira	Depleted	OTU1550	Proteobacteria	Nitrosospira	Notsig
OTU1551	Proteobacteria	Nitrosovibrio	Depleted	OTU1551	Proteobacteria	Nitrosovibrio	Notsig
OTU1552	Proteobacteria	Methyloversatilis	Depleted	OTU1552	Proteobacteria	Methyloversatilis	Notsig
OTU1555	Proteobacteria	Thiobacillus	Depleted	OTU1555	Proteobacteria	Thiobacillus	Notsig
OTU1564	Proteobacteria	Azoarcus	Depleted	OTU1564	Proteobacteria	Azoarcus	Notsig
OTU1565	Proteobacteria	Thauera	Depleted	OTU1565	Proteobacteria	Thauera	Notsig
OTU1568	Proteobacteria	Candidatus Accumulibacter	Notsig	OTU1568	Proteobacteria	Candidatus Accumulibacter	Notsig
OTU1606	Proteobacteria	Desulfovibrio	Enriched	OTU1606	Proteobacteria	Desulfovibrio	Depleted
OTU1618	Proteobacteria	Geobacter	Enriched	OTU1618	Proteobacteria	Geobacter	Depleted
OTU1621	Proteobacteria	Anaeromyxobacter	Enriched	OTU1621	Proteobacteria	Anaeromyxobacter	Depleted
OTU1622	Proteobacteria	Archangium	Enriched	OTU1622	Proteobacteria	Archangium	Depleted
OTU1623	Proteobacteria	Cystobacter	Enriched	OTU1623	Proteobacteria	Cystobacter	Depleted
OTU1624	Proteobacteria	Hyalangium	Enriched	OTU1624	Proteobacteria	Hyalangium	Depleted
OTU1625	Proteobacteria	Melittangium	Enriched	OTU1625	Proteobacteria	Melittangium	Notsig
OTU1626	Proteobacteria	Stigmatella	Enriched	OTU1626	Proteobacteria	Stigmatella	Depleted
OTU1627	Proteobacteria	Haliangium	Enriched	OTU1627	Proteobacteria	Haliangium	Notsig
OTU1628	Proteobacteria	Labilithrix	Enriched	OTU1628	Proteobacteria	Labilithrix	Depleted
OTU1629	Proteobacteria	Corallococcus	Enriched	OTU1629	Proteobacteria	Corallococcus	Depleted
OTU1630	Proteobacteria	Myxococcus	Enriched	OTU1630	Proteobacteria	Myxococcus	Depleted
OTU1631	Proteobacteria	Nannocystis	Enriched	OTU1631	Proteobacteria	Nannocystis	Depleted
OTU1632	Proteobacteria	Plesiocystis	Enriched	OTU1632	Proteobacteria	Plesiocystis	Notsig
OTU1634	Proteobacteria	Chondromyces	Enriched	OTU1634	Proteobacteria	Chondromyces	Depleted
OTU1638	Proteobacteria	Sorangium	Enriched	OTU1638	Proteobacteria	Sorangium	Depleted
OTU1639	Proteobacteria	Sandaracinus	Enriched	OTU1639	Proteobacteria	Sandaracinus	Depleted
OTU1640	Proteobacteria	Enhygromyxa	Enriched	OTU1640	Proteobacteria	Enhygromyxa	Notsig
OTU1641	Proteobacteria	Minicystis	Enriched	OTU1641	Proteobacteria	Minicystis	Depleted
OTU1642	Proteobacteria	Vulgatibacter	Enriched	OTU1642	Proteobacteria	Vulgatibacter	Depleted
OTU1670	Proteobacteria	Sulfurifustis	Depleted	OTU1670	Proteobacteria	Sulfurifustis	Notsig
OTU1690	Proteobacteria	Mangrovitalea	Depleted	OTU1690	Proteobacteria	Mangrovitalea	Notsig
OTU1691	Proteobacteria	Marinobacter	Depleted	OTU1691	Proteobacteria	Marinobacter	Notsig
OTU1705	Proteobacteria	Shewanella	Depleted	OTU1705	Proteobacteria	Shewanella	Notsig
OTU1713	Proteobacteria	Cellvibrio	Enriched	OTU1713	Proteobacteria	Cellvibrio	Enriched
OTU1734	Proteobacteria	CandidatusTenderia	Depleted	OTU1734	Proteobacteria	CandidatusTenderia	Notsig
OTU1739	Proteobacteria	Nitrosococcus	Depleted	OTU1739	Proteobacteria	Nitrosococcus	Notsig
OTU1747	Proteobacteria	Acidihalobacter	Depleted	OTU1747	Proteobacteria	Acidihalobacter	Notsig
OTU1755	Proteobacteria	Nitrococcus	Depleted	OTU1755	Proteobacteria	Nitrococcus	Notsig
OTU1758	Proteobacteria	Thioalkalivibrio	Depleted	OTU1758	Proteobacteria	Thioalkalivibrio	Notsig
OTU1759	Proteobacteria	Thiohalomonas	Depleted	OTU1759	Proteobacteria	Thiohalomonas	Notsig
OTU1765	Proteobacteria	Woeseia	Notsig	OTU1765	Proteobacteria	Woeseia	Notsig
OTU1822	Proteobacteria	Coxiella	Enriched	OTU1822	Proteobacteria	Coxiella	Depleted
OTU1826	Proteobacteria	Legionella	Enriched	OTU1826	Proteobacteria	Legionella	Notsig
OTU1830	Proteobacteria	Methylocaldum	Depleted	OTU1830	Proteobacteria	Methylocaldum	Notsig
OTU1837	Proteobacteria	Methylomonas	Depleted	OTU1837	Proteobacteria	Methylomonas	Notsig
OTU1845	Proteobacteria	Hydrocarboniphaga	Enriched	OTU1845	Proteobacteria	Hydrocarboniphaga	Notsig
OTU1846	Proteobacteria	Nevskia	Enriched	OTU1846	Proteobacteria	Nevskia	Enriched
OTU1848	Proteobacteria	Solimonas	Notsig	OTU1848	Proteobacteria	Solimonas	Notsig
OTU1849	Proteobacteria	Steroidobacter	Enriched	OTU1849	Proteobacteria	Steroidobacter	Notsig
OTU1850	Proteobacteria	Alcanivorax	Depleted	OTU1850	Proteobacteria	Alcanivorax	Notsig
OTU1860	Proteobacteria	Halomonas	Depleted	OTU1860	Proteobacteria	Halomonas	Notsig
OTU1904	Proteobacteria	Pseudomonas	Notsig	OTU1904	Proteobacteria	Pseudomonas	Notsig
OTU1907	Proteobacteria	Salinisphaera	Depleted	OTU1907	Proteobacteria	Salinisphaera	Notsig
OTU1936	Proteobacteria	Thiohalobacter	Depleted	OTU1936	Proteobacteria	Thiohalobacter	Depleted
OTU1948	Proteobacteria	Dokdonella	Enriched	OTU1948	Proteobacteria	Dokdonella	Enriched
OTU1949	Proteobacteria	Dyella	Depleted	OTU1949	Proteobacteria	Dyella	Notsig
OTU1950	Proteobacteria	Frateuria	Depleted	OTU1950	Proteobacteria	Frateuria	Notsig
OTU1951	Proteobacteria	Luteibacter	Depleted	OTU1951	Proteobacteria	Luteibacter	Notsig
OTU1952	Proteobacteria	Metallibacterium	Depleted	OTU1952	Proteobacteria	Metallibacterium	Notsig
OTU1953	Proteobacteria	Mizugakiibacter	Depleted	OTU1953	Proteobacteria	Mizugakiibacter	Enriched
OTU1954	Proteobacteria	Oleiagrimonas	Depleted	OTU1954	Proteobacteria	Oleiagrimonas	Notsig
OTU1955	Proteobacteria	Rhodanobacter	Depleted	OTU1955	Proteobacteria	Rhodanobacter	Notsig
OTU1956	Proteobacteria	Rudaea	Enriched	OTU1956	Proteobacteria	Rudaea	Notsig
OTU1957	Proteobacteria	Arenimonas	Notsig	OTU1957	Proteobacteria	Arenimonas	Notsig
OTU1958	Proteobacteria	Luteimonas	Depleted	OTU1958	Proteobacteria	Luteimonas	Enriched
OTU1959	Proteobacteria	Lysobacter	Depleted	OTU1959	Proteobacteria	Lysobacter	Enriched
OTU1960	Proteobacteria	Pseudoxanthomonas	Depleted	OTU1960	Proteobacteria	Pseudoxanthomonas	Notsig
OTU1962	Proteobacteria	Stenotrophomonas	Depleted	OTU1962	Proteobacteria	Stenotrophomonas	Notsig
OTU1964	Proteobacteria	Xanthomonas	Depleted	OTU1964	Proteobacteria	Xanthomonas	Notsig
OTU104	Thaumarchaeota	Nitrososphaera	Enriched	OTU104	Thaumarchaeota	Nitrososphaera	Depleted
OTU109	Thaumarchaeota	Candidatus Nitrosotalea	Enriched	OTU109	Thaumarchaeota	Candidatus Nitrosotalea	Depleted
OTU2026	Verrucomicrobia	Lacunisphaera	Enriched	OTU2026	Verrucomicrobia	Lacunisphaera	Depleted
OTU2027	Verrucomicrobia	Opitutus	Enriched	OTU2027	Verrucomicrobia	Opitutus	Depleted
OTU2029	Verrucomicrobia	Chthoniobacter	Enriched	OTU2029	Verrucomicrobia	Chthoniobacter	Depleted
OTU2033	Verrucomicrobia	Pedosphaera	Depleted	OTU2033	Verrucomicrobia	Pedosphaera	Depleted
OTU2037	Verrucomicrobia	Verrucomicrobium	Notsig	OTU2037	Verrucomicrobia	Verrucomicrobium	Depleted
G1: 101-14 treated with NaCl, G2: 101-14 treated with ddH2O, G3: 5BB treated with NaCl, G4: 5BB treated with ddH2O. Red font indicate the enrichment between combination 1 and 2 was the same.

## Sheet: Supplementary Table 3F
Supplementary Table 3F: Enrichment level in combination 3 and 4
Combination 4 (G4 vs G2)				Combination 4 (G1 vs G3)
OUT ID	Phylum	Genus	Level in G2	OUT ID	Phylum	Genus	Level in G1
OTU111	Acidobacteria	Acidobacterium	Depleted	OTU111	Acidobacteria	Acidobacterium	Depleted
OTU112	Acidobacteria	Bryocella	Depleted	OTU112	Acidobacteria	Bryocella	Notsig
OTU113	Acidobacteria	CandidatusKoribacter	Depleted	OTU113	Acidobacteria	CandidatusKoribacter	Notsig
OTU114	Acidobacteria	Edaphobacter	Depleted	OTU114	Acidobacteria	Edaphobacter	Notsig
OTU115	Acidobacteria	Granulicella	Depleted	OTU115	Acidobacteria	Granulicella	Notsig
OTU116	Acidobacteria	Silvibacterium	Depleted	OTU116	Acidobacteria	Silvibacterium	Depleted
OTU117	Acidobacteria	Terracidiphilus	Depleted	OTU117	Acidobacteria	Terracidiphilus	Depleted
OTU118	Acidobacteria	Terriglobus	Depleted	OTU118	Acidobacteria	Terriglobus	Notsig
OTU119	Acidobacteria	Pyrinomonas	Enriched	OTU119	Acidobacteria	Pyrinomonas	Depleted
OTU121	Acidobacteria	Geothrix	Enriched	OTU121	Acidobacteria	Geothrix	Depleted
OTU122	Acidobacteria	Holophaga	Enriched	OTU122	Acidobacteria	Holophaga	Depleted
OTU123	Acidobacteria	Bryobacter	Enriched	OTU123	Acidobacteria	Bryobacter	Enriched
OTU124	Acidobacteria	Candidatus Solibacter	Enriched	OTU124	Acidobacteria	Candidatus Solibacter	Enriched
OTU125	Acidobacteria	Luteitalea	Enriched	OTU125	Acidobacteria	Luteitalea	Depleted
OTU126	Acidobacteria	Thermoanaerobaculum	Enriched	OTU126	Acidobacteria	Thermoanaerobaculum	Depleted
OTU128	Actinobacteria	Acidithrix	Depleted	OTU128	Actinobacteria	Acidithrix	Depleted
OTU133	Actinobacteria	Acidothermus	Depleted	OTU133	Actinobacteria	Acidothermus	Notsig
OTU147	Actinobacteria	Actinospica	Depleted	OTU147	Actinobacteria	Actinospica	Notsig
OTU148	Actinobacteria	Catenulispora	Depleted	OTU148	Actinobacteria	Catenulispora	Notsig
OTU151	Actinobacteria	Gordonia	Depleted	OTU151	Actinobacteria	Gordonia	Depleted
OTU155	Actinobacteria	Mycobacterium	Depleted	OTU155	Actinobacteria	Mycobacterium	Notsig
OTU156	Actinobacteria	Nocardia	Depleted	OTU156	Actinobacteria	Nocardia	Notsig
OTU157	Actinobacteria	Rhodococcus	Depleted	OTU157	Actinobacteria	Rhodococcus	Depleted
OTU163	Actinobacteria	Cryptosporangium	Depleted	OTU163	Actinobacteria	Cryptosporangium	Depleted
OTU164	Actinobacteria	Frankia	Depleted	OTU164	Actinobacteria	Frankia	Depleted
OTU165	Actinobacteria	Jatrophihabitans	Depleted	OTU165	Actinobacteria	Jatrophihabitans	Enriched
OTU166	Actinobacteria	Sporichthya	Enriched	OTU166	Actinobacteria	Sporichthya	Depleted
OTU167	Actinobacteria	Blastococcus	Depleted	OTU167	Actinobacteria	Blastococcus	Notsig
OTU168	Actinobacteria	Geodermatophilus	Depleted	OTU168	Actinobacteria	Geodermatophilus	Depleted
OTU169	Actinobacteria	Modestobacter	Depleted	OTU169	Actinobacteria	Modestobacter	Depleted
OTU173	Actinobacteria	Jiangella	Depleted	OTU173	Actinobacteria	Jiangella	Depleted
OTU174	Actinobacteria	Angustibacter	Depleted	OTU174	Actinobacteria	Angustibacter	Depleted
OTU176	Actinobacteria	Kineosporia	Depleted	OTU176	Actinobacteria	Kineosporia	Depleted
OTU183	Actinobacteria	Cellulomonas	Depleted	OTU183	Actinobacteria	Cellulomonas	Depleted
OTU196	Actinobacteria	Luteipulveratus	Depleted	OTU196	Actinobacteria	Luteipulveratus	Notsig
OTU204	Actinobacteria	Intrasporangium	Depleted	OTU204	Actinobacteria	Intrasporangium	Notsig
OTU205	Actinobacteria	Janibacter	Depleted	OTU205	Actinobacteria	Janibacter	Depleted
OTU210	Actinobacteria	Phycicoccus	Depleted	OTU210	Actinobacteria	Phycicoccus	Depleted
OTU214	Actinobacteria	Tetrasphaera	Depleted	OTU214	Actinobacteria	Tetrasphaera	Depleted
OTU218	Actinobacteria	Agromyces	Depleted	OTU218	Actinobacteria	Agromyces	Notsig
OTU224	Actinobacteria	Cryobacterium	Depleted	OTU224	Actinobacteria	Cryobacterium	Notsig
OTU229	Actinobacteria	Frondihabitans	Depleted	OTU229	Actinobacteria	Frondihabitans	Enriched
OTU234	Actinobacteria	Humibacter	Depleted	OTU234	Actinobacteria	Humibacter	Enriched
OTU235	Actinobacteria	Leifsonia	Depleted	OTU235	Actinobacteria	Leifsonia	Enriched
OTU237	Actinobacteria	Microbacterium	Depleted	OTU237	Actinobacteria	Microbacterium	Notsig
OTU249	Actinobacteria	Arthrobacter	Depleted	OTU249	Actinobacteria	Arthrobacter	Notsig
OTU276	Actinobacteria	Actinocatenispora	Depleted	OTU276	Actinobacteria	Actinocatenispora	Notsig
OTU277	Actinobacteria	Actinoplanes	Enriched	OTU277	Actinobacteria	Actinoplanes	Enriched
OTU278	Actinobacteria	Asanoa	Depleted	OTU278	Actinobacteria	Asanoa	Notsig
OTU281	Actinobacteria	Couchioplanes	Enriched	OTU281	Actinobacteria	Couchioplanes	Notsig
OTU285	Actinobacteria	Micromonospora	Depleted	OTU285	Actinobacteria	Micromonospora	Notsig
OTU290	Actinobacteria	Nakamurella	Depleted	OTU290	Actinobacteria	Nakamurella	Notsig
OTU291	Actinobacteria	Actinopolymorpha	Depleted	OTU291	Actinobacteria	Actinopolymorpha	Depleted
OTU292	Actinobacteria	Aeromicrobium	Depleted	OTU292	Actinobacteria	Aeromicrobium	Depleted
OTU294	Actinobacteria	Kribbella	Depleted	OTU294	Actinobacteria	Kribbella	Notsig
OTU295	Actinobacteria	Marmoricola	Depleted	OTU295	Actinobacteria	Marmoricola	Depleted
OTU297	Actinobacteria	Nocardioides	Depleted	OTU297	Actinobacteria	Nocardioides	Depleted
OTU307	Actinobacteria	Microlunatus	Depleted	OTU307	Actinobacteria	Microlunatus	Notsig
OTU321	Actinobacteria	Amycolatopsis	Depleted	OTU321	Actinobacteria	Amycolatopsis	Notsig
OTU325	Actinobacteria	Kutzneria	Depleted	OTU325	Actinobacteria	Kutzneria	Notsig
OTU329	Actinobacteria	Pseudonocardia	Depleted	OTU329	Actinobacteria	Pseudonocardia	Notsig
OTU330	Actinobacteria	Saccharomonospora	Depleted	OTU330	Actinobacteria	Saccharomonospora	Notsig
OTU331	Actinobacteria	Saccharopolyspora	Depleted	OTU331	Actinobacteria	Saccharopolyspora	Notsig
OTU332	Actinobacteria	Saccharothrix	Depleted	OTU332	Actinobacteria	Saccharothrix	Notsig
OTU338	Actinobacteria	Streptacidiphilus	Depleted	OTU338	Actinobacteria	Streptacidiphilus	Depleted
OTU339	Actinobacteria	Streptomyces	Depleted	OTU339	Actinobacteria	Streptomyces	Depleted
OTU342	Actinobacteria	Nocardiopsis	Depleted	OTU342	Actinobacteria	Nocardiopsis	Notsig
OTU347	Actinobacteria	Microbispora	Depleted	OTU347	Actinobacteria	Microbispora	Notsig
OTU348	Actinobacteria	Microtetraspora	Depleted	OTU348	Actinobacteria	Microtetraspora	Depleted
OTU349	Actinobacteria	Nonomuraea	Depleted	OTU349	Actinobacteria	Nonomuraea	Notsig
OTU354	Actinobacteria	Streptosporangium	Depleted	OTU354	Actinobacteria	Streptosporangium	Notsig
OTU357	Actinobacteria	Actinomadura	Enriched	OTU357	Actinobacteria	Actinomadura	Enriched
OTU371	Actinobacteria	Gaiella	Enriched	OTU371	Actinobacteria	Gaiella	Notsig
OTU372	Actinobacteria	Rubrobacter	Enriched	OTU372	Actinobacteria	Rubrobacter	Notsig
OTU373	Actinobacteria	Conexibacter	Depleted	OTU373	Actinobacteria	Conexibacter	Notsig
OTU374	Actinobacteria	Patulibacter	Notsig	OTU374	Actinobacteria	Patulibacter	Notsig
OTU375	Actinobacteria	Solirubrobacter	Enriched	OTU375	Actinobacteria	Solirubrobacter	Notsig
OTU376	Actinobacteria	Thermoleophilum	Notsig	OTU376	Actinobacteria	Thermoleophilum	Notsig
OTU387	Armatimonadetes	Fimbriimonas	Enriched	OTU387	Armatimonadetes	Fimbriimonas	Notsig
OTU388	Bacteroidetes	Bacteroides	Enriched	OTU388	Bacteroidetes	Bacteroides	Notsig
OTU426	Bacteroidetes	Arachidicoccus	Depleted	OTU426	Bacteroidetes	Arachidicoccus	Notsig
OTU428	Bacteroidetes	Chitinophaga	Depleted	OTU428	Bacteroidetes	Chitinophaga	Depleted
OTU430	Bacteroidetes	Crenotalea	Depleted	OTU430	Bacteroidetes	Crenotalea	Notsig
OTU432	Bacteroidetes	Flavihumibacter	Enriched	OTU432	Bacteroidetes	Flavihumibacter	Depleted
OTU433	Bacteroidetes	Flavisolibacter	Enriched	OTU433	Bacteroidetes	Flavisolibacter	Depleted
OTU435	Bacteroidetes	Hydrotalea	Enriched	OTU435	Bacteroidetes	Hydrotalea	Depleted
OTU436	Bacteroidetes	Niabella	Notsig	OTU436	Bacteroidetes	Niabella	Depleted
OTU437	Bacteroidetes	Niastella	Enriched	OTU437	Bacteroidetes	Niastella	Depleted
OTU438	Bacteroidetes	Parafilimonas	Enriched	OTU438	Bacteroidetes	Parafilimonas	Depleted
OTU439	Bacteroidetes	Sediminibacterium	Enriched	OTU439	Bacteroidetes	Sediminibacterium	Depleted
OTU440	Bacteroidetes	Segetibacter	Enriched	OTU440	Bacteroidetes	Segetibacter	Notsig
OTU442	Bacteroidetes	Thermoflavifilum	Depleted	OTU442	Bacteroidetes	Thermoflavifilum	Notsig
OTU443	Bacteroidetes	CandidatusAmoebophilus	Depleted	OTU443	Bacteroidetes	CandidatusAmoebophilus	Enriched
OTU448	Bacteroidetes	Algoriphagus	Enriched	OTU448	Bacteroidetes	Algoriphagus	Depleted
OTU462	Bacteroidetes	Dyadobacter	Enriched	OTU462	Bacteroidetes	Dyadobacter	Depleted
OTU471	Bacteroidetes	Ohtaekwangia	Enriched	OTU471	Bacteroidetes	Ohtaekwangia	Depleted
OTU477	Bacteroidetes	Spirosoma	Enriched	OTU477	Bacteroidetes	Spirosoma	Depleted
OTU483	Bacteroidetes	Fulvivirga	Enriched	OTU483	Bacteroidetes	Fulvivirga	Depleted
OTU489	Bacteroidetes	Hymenobacter	Enriched	OTU489	Bacteroidetes	Hymenobacter	Depleted
OTU490	Bacteroidetes	Pontibacter	Enriched	OTU490	Bacteroidetes	Pontibacter	Depleted
OTU497	Bacteroidetes	Chryseolinea	Enriched	OTU497	Bacteroidetes	Chryseolinea	Depleted
OTU516	Bacteroidetes	Chryseobacterium	Enriched	OTU516	Bacteroidetes	Chryseobacterium	Depleted
OTU525	Bacteroidetes	Flavobacterium	Enriched	OTU525	Bacteroidetes	Flavobacterium	Depleted
OTU589	Bacteroidetes	Mucilaginibacter	Enriched	OTU589	Bacteroidetes	Mucilaginibacter	Depleted
OTU592	Bacteroidetes	Pedobacter	Enriched	OTU592	Bacteroidetes	Pedobacter	Depleted
OTU616	Candidatus Tectomicrobia	Candidatus Entotheonella	Enriched	OTU616	Candidatus Tectomicrobia	Candidatus Entotheonella	Notsig
OTU651	Chloroflexi	Ktedonobacter	Enriched	OTU651	Chloroflexi	Ktedonobacter	Notsig
OTU652	Chloroflexi	Thermogemmatispora	Enriched	OTU652	Chloroflexi	Thermogemmatispora	Depleted
OTU654	Chloroflexi	Nitrolancea	Enriched	OTU654	Chloroflexi	Nitrolancea	Notsig
OTU655	Chloroflexi	Sphaerobacter	Enriched	OTU655	Chloroflexi	Sphaerobacter	Notsig
OTU674	Cyanobacteria	Anabaenopsis	Enriched	OTU674	Cyanobacteria	Anabaenopsis	Enriched
OTU684	Cyanobacteria	Fischerella	Enriched	OTU684	Cyanobacteria	Fischerella	Enriched
OTU690	Cyanobacteria	Nostoc	Enriched	OTU690	Cyanobacteria	Nostoc	Enriched
OTU693	Cyanobacteria	Calothrix	Enriched	OTU693	Cyanobacteria	Calothrix	Enriched
OTU696	Cyanobacteria	Scytonema	Enriched	OTU696	Cyanobacteria	Scytonema	Notsig
OTU698	Cyanobacteria	Hassallia	Enriched	OTU698	Cyanobacteria	Hassallia	Depleted
OTU728	Cyanobacteria	Leptolyngbya	Enriched	OTU728	Cyanobacteria	Leptolyngbya	Notsig
OTU750	Deinococcus-Thermus	Deinococcus	Notsig	OTU750	Deinococcus-Thermus	Deinococcus	Notsig
OTU751	Deinococcus-Thermus	Truepera	Depleted	OTU751	Deinococcus-Thermus	Truepera	Notsig
OTU753	Deinococcus-Thermus	Meiothermus	Depleted	OTU753	Deinococcus-Thermus	Meiothermus	Notsig
OTU771	Firmicutes	Bacillus	Enriched	OTU771	Firmicutes	Bacillus	Notsig
OTU778	Firmicutes	Geobacillus	Enriched	OTU778	Firmicutes	Geobacillus	Notsig
OTU791	Firmicutes	Parageobacillus	Enriched	OTU791	Firmicutes	Parageobacillus	Notsig
OTU818	Firmicutes	Paenibacillus	Enriched	OTU818	Firmicutes	Paenibacillus	Notsig
OTU831	Firmicutes	Ureibacillus	Enriched	OTU831	Firmicutes	Ureibacillus	Notsig
OTU846	Firmicutes	Planifilum	Enriched	OTU846	Firmicutes	Planifilum	Notsig
OTU1078	Gemmatimonadetes	Gemmatimonas	Enriched	OTU1078	Gemmatimonadetes	Gemmatimonas	Notsig
OTU1079	Gemmatimonadetes	Gemmatirosa	Enriched	OTU1079	Gemmatimonadetes	Gemmatirosa	Enriched
OTU1088	Nitrospirae	Nitrospira	Enriched	OTU1088	Nitrospirae	Nitrospira	Notsig
OTU1095	Planctomycetes	Fimbriiglobus	Depleted	OTU1095	Planctomycetes	Fimbriiglobus	Enriched
OTU1096	Planctomycetes	Gemmata	Enriched	OTU1096	Planctomycetes	Gemmata	Enriched
OTU1097	Planctomycetes	Zavarzinella	Depleted	OTU1097	Planctomycetes	Zavarzinella	Notsig
OTU1099	Planctomycetes	Paludisphaera	Depleted	OTU1099	Planctomycetes	Paludisphaera	Notsig
OTU1100	Planctomycetes	Singulisphaera	Depleted	OTU1100	Planctomycetes	Singulisphaera	Depleted
OTU1101	Planctomycetes	Blastopirellula	Depleted	OTU1101	Planctomycetes	Blastopirellula	Depleted
OTU1102	Planctomycetes	Fuerstia	Depleted	OTU1102	Planctomycetes	Fuerstia	Notsig
OTU1103	Planctomycetes	Gimesia	Depleted	OTU1103	Planctomycetes	Gimesia	Depleted
OTU1105	Planctomycetes	Pirellula	Depleted	OTU1105	Planctomycetes	Pirellula	Enriched
OTU1106	Planctomycetes	Planctomicrobium	Depleted	OTU1106	Planctomycetes	Planctomicrobium	Depleted
OTU1107	Planctomycetes	Planctomyces	Depleted	OTU1107	Planctomycetes	Planctomyces	Notsig
OTU1109	Planctomycetes	Rhodopirellula	Depleted	OTU1109	Planctomycetes	Rhodopirellula	Notsig
OTU1113	Planctomycetes	Schlesneria	Depleted	OTU1113	Planctomycetes	Schlesneria	Notsig
OTU1114	Planctomycetes	Thermogutta	Depleted	OTU1114	Planctomycetes	Thermogutta	Depleted
OTU1115	Proteobacteria	Acidithiobacillus	Depleted	OTU1115	Proteobacteria	Acidithiobacillus	Notsig
OTU1116	Proteobacteria	Thermithiobacillus	Depleted	OTU1116	Proteobacteria	Thermithiobacillus	Notsig
OTU1118	Proteobacteria	Asticcacaulis	Enriched	OTU1118	Proteobacteria	Asticcacaulis	Enriched
OTU1119	Proteobacteria	Brevundimonas	Enriched	OTU1119	Proteobacteria	Brevundimonas	Notsig
OTU1120	Proteobacteria	Caulobacter	Enriched	OTU1120	Proteobacteria	Caulobacter	Notsig
OTU1121	Proteobacteria	Phenylobacterium	Enriched	OTU1121	Proteobacteria	Phenylobacterium	Notsig
OTU1132	Proteobacteria	Rhizomicrobium	Enriched	OTU1132	Proteobacteria	Rhizomicrobium	Notsig
OTU1137	Proteobacteria	Aurantimonas	Depleted	OTU1137	Proteobacteria	Aurantimonas	Notsig
OTU1142	Proteobacteria	Beijerinckia	Depleted	OTU1142	Proteobacteria	Beijerinckia	Notsig
OTU1143	Proteobacteria	Methylocapsa	Depleted	OTU1143	Proteobacteria	Methylocapsa	Notsig
OTU1145	Proteobacteria	Methyloferula	Depleted	OTU1145	Proteobacteria	Methyloferula	Notsig
OTU1147	Proteobacteria	Afipia	Enriched	OTU1147	Proteobacteria	Afipia	Notsig
OTU1148	Proteobacteria	Bosea	Enriched	OTU1148	Proteobacteria	Bosea	Notsig
OTU1149	Proteobacteria	Bradyrhizobium	Enriched	OTU1149	Proteobacteria	Bradyrhizobium	Depleted
OTU1150	Proteobacteria	Nitrobacter	Enriched	OTU1150	Proteobacteria	Nitrobacter	Enriched
OTU1152	Proteobacteria	Rhodopseudomonas	Enriched	OTU1152	Proteobacteria	Rhodopseudomonas	Notsig
OTU1155	Proteobacteria	Variibacter	Enriched	OTU1155	Proteobacteria	Variibacter	Notsig
OTU1159	Proteobacteria	Chelatococcus	Depleted	OTU1159	Proteobacteria	Chelatococcus	Notsig
OTU1161	Proteobacteria	Blastochloris	Notsig	OTU1161	Proteobacteria	Blastochloris	Notsig
OTU1163	Proteobacteria	Devosia	Notsig	OTU1163	Proteobacteria	Devosia	Enriched
OTU1164	Proteobacteria	Filomicrobium	Enriched	OTU1164	Proteobacteria	Filomicrobium	Notsig
OTU1165	Proteobacteria	Hyphomicrobium	Enriched	OTU1165	Proteobacteria	Hyphomicrobium	Notsig
OTU1167	Proteobacteria	Pelagibacterium	Depleted	OTU1167	Proteobacteria	Pelagibacterium	Enriched
OTU1169	Proteobacteria	Rhodomicrobium	Enriched	OTU1169	Proteobacteria	Rhodomicrobium	Notsig
OTU1170	Proteobacteria	Rhodoplanes	Enriched	OTU1170	Proteobacteria	Rhodoplanes	Notsig
OTU1171	Proteobacteria	Methylobacterium	Depleted	OTU1171	Proteobacteria	Methylobacterium	Notsig
OTU1172	Proteobacteria	Microvirga	Notsig	OTU1172	Proteobacteria	Microvirga	Notsig
OTU1174	Proteobacteria	Methylocystis	Enriched	OTU1174	Proteobacteria	Methylocystis	Notsig
OTU1175	Proteobacteria	Methylopila	Depleted	OTU1175	Proteobacteria	Methylopila	Notsig
OTU1183	Proteobacteria	Chelativorans	Depleted	OTU1183	Proteobacteria	Chelativorans	Notsig
OTU1184	Proteobacteria	Hoeflea	Depleted	OTU1184	Proteobacteria	Hoeflea	Notsig
OTU1185	Proteobacteria	Mesorhizobium	Depleted	OTU1185	Proteobacteria	Mesorhizobium	Notsig
OTU1186	Proteobacteria	Nitratireductor	Depleted	OTU1186	Proteobacteria	Nitratireductor	Notsig
OTU1189	Proteobacteria	Pseudaminobacter	Depleted	OTU1189	Proteobacteria	Pseudaminobacter	Notsig
OTU1190	Proteobacteria	Agrobacterium	Depleted	OTU1190	Proteobacteria	Agrobacterium	Notsig
OTU1191	Proteobacteria	Ensifer	Depleted	OTU1191	Proteobacteria	Ensifer	Notsig
OTU1192	Proteobacteria	Kaistia	Enriched	OTU1192	Proteobacteria	Kaistia	Notsig
OTU1195	Proteobacteria	Pararhizobium	Depleted	OTU1195	Proteobacteria	Pararhizobium	Notsig
OTU1197	Proteobacteria	Rhizobium	Depleted	OTU1197	Proteobacteria	Rhizobium	Notsig
OTU1199	Proteobacteria	Sinorhizobium	Depleted	OTU1199	Proteobacteria	Sinorhizobium	Notsig
OTU1202	Proteobacteria	Candidatus Phaeomarinobacter	Enriched	OTU1202	Proteobacteria	Candidatus Phaeomarinobacter	Notsig
OTU1204	Proteobacteria	Parvibaculum	Enriched	OTU1204	Proteobacteria	Parvibaculum	Notsig
OTU1206	Proteobacteria	Tepidicaulis	Enriched	OTU1206	Proteobacteria	Tepidicaulis	Notsig
OTU1207	Proteobacteria	Bauldia	Enriched	OTU1207	Proteobacteria	Bauldia	Notsig
OTU1212	Proteobacteria	Methyloceanibacter	Enriched	OTU1212	Proteobacteria	Methyloceanibacter	Depleted
OTU1213	Proteobacteria	Methyloligella	Enriched	OTU1213	Proteobacteria	Methyloligella	Depleted
OTU1216	Proteobacteria	Pseudorhodoplanes	Enriched	OTU1216	Proteobacteria	Pseudorhodoplanes	Notsig
OTU1218	Proteobacteria	Azorhizobium	Enriched	OTU1218	Proteobacteria	Azorhizobium	Notsig
OTU1219	Proteobacteria	Labrys	Depleted	OTU1219	Proteobacteria	Labrys	Notsig
OTU1220	Proteobacteria	Pseudolabrys	Enriched	OTU1220	Proteobacteria	Pseudolabrys	Notsig
OTU1223	Proteobacteria	Xanthobacter	Enriched	OTU1223	Proteobacteria	Xanthobacter	Notsig
OTU1307	Proteobacteria	Rhodovulum	Enriched	OTU1307	Proteobacteria	Rhodovulum	Notsig
OTU1342	Proteobacteria	Acidiphilium	Depleted	OTU1342	Proteobacteria	Acidiphilium	Notsig
OTU1343	Proteobacteria	Acidisphaera	Depleted	OTU1343	Proteobacteria	Acidisphaera	Notsig
OTU1344	Proteobacteria	Acidocella	Depleted	OTU1344	Proteobacteria	Acidocella	Notsig
OTU1347	Proteobacteria	Belnapia	Depleted	OTU1347	Proteobacteria	Belnapia	Notsig
OTU1350	Proteobacteria	Gluconacetobacter	Enriched	OTU1350	Proteobacteria	Gluconacetobacter	Depleted
OTU1358	Proteobacteria	Roseomonas	Depleted	OTU1358	Proteobacteria	Roseomonas	Notsig
OTU1362	Proteobacteria	Azospirillum	Enriched	OTU1362	Proteobacteria	Azospirillum	Enriched
OTU1365	Proteobacteria	Dongia	Enriched	OTU1365	Proteobacteria	Dongia	Depleted
OTU1367	Proteobacteria	Ferrovibrio	Notsig	OTU1367	Proteobacteria	Ferrovibrio	Notsig
OTU1370	Proteobacteria	Inquilinus	Enriched	OTU1370	Proteobacteria	Inquilinus	Notsig
OTU1374	Proteobacteria	Magnetospirillum	Enriched	OTU1374	Proteobacteria	Magnetospirillum	Notsig
OTU1377	Proteobacteria	Nitrospirillum	Enriched	OTU1377	Proteobacteria	Nitrospirillum	Enriched
OTU1380	Proteobacteria	Oceanibaculum	Enriched	OTU1380	Proteobacteria	Oceanibaculum	Enriched
OTU1387	Proteobacteria	Skermanella	Notsig	OTU1387	Proteobacteria	Skermanella	Enriched
OTU1389	Proteobacteria	Thalassospira	Depleted	OTU1389	Proteobacteria	Thalassospira	Notsig
OTU1390	Proteobacteria	Tistlia	Notsig	OTU1390	Proteobacteria	Tistlia	Notsig
OTU1393	Proteobacteria	Enhydrobacter	Enriched	OTU1393	Proteobacteria	Enhydrobacter	Notsig
OTU1404	Proteobacteria	Oceanibacterium	Depleted	OTU1404	Proteobacteria	Oceanibacterium	Notsig
OTU1406	Proteobacteria	Altererythrobacter	Notsig	OTU1406	Proteobacteria	Altererythrobacter	Notsig
OTU1408	Proteobacteria	Erythrobacter	Enriched	OTU1408	Proteobacteria	Erythrobacter	Notsig
OTU1412	Proteobacteria	Novosphingobium	Enriched	OTU1412	Proteobacteria	Novosphingobium	Notsig
OTU1416	Proteobacteria	Sphingobium	Notsig	OTU1416	Proteobacteria	Sphingobium	Notsig
OTU1417	Proteobacteria	Sphingomonas	Depleted	OTU1417	Proteobacteria	Sphingomonas	Notsig
OTU1418	Proteobacteria	Sphingopyxis	Enriched	OTU1418	Proteobacteria	Sphingopyxis	Enriched
OTU1426	Proteobacteria	Achromobacter	Notsig	OTU1426	Proteobacteria	Achromobacter	Notsig
OTU1431	Proteobacteria	Bordetella	Depleted	OTU1431	Proteobacteria	Bordetella	Enriched
OTU1433	Proteobacteria	Candidimonas	Depleted	OTU1433	Proteobacteria	Candidimonas	Notsig
OTU1434	Proteobacteria	Castellaniella	Enriched	OTU1434	Proteobacteria	Castellaniella	Enriched
OTU1441	Proteobacteria	Pusillimonas	Depleted	OTU1441	Proteobacteria	Pusillimonas	Notsig
OTU1443	Proteobacteria	Burkholderia	Enriched	OTU1443	Proteobacteria	Burkholderia	Enriched
OTU1444	Proteobacteria	Caballeronia	Notsig	OTU1444	Proteobacteria	Caballeronia	Enriched
OTU1447	Proteobacteria	Cupriavidus	Notsig	OTU1447	Proteobacteria	Cupriavidus	Enriched
OTU1448	Proteobacteria	Lautropia	Depleted	OTU1448	Proteobacteria	Lautropia	Notsig
OTU1450	Proteobacteria	Pandoraea	Depleted	OTU1450	Proteobacteria	Pandoraea	Enriched
OTU1451	Proteobacteria	Paraburkholderia	Enriched	OTU1451	Proteobacteria	Paraburkholderia	Enriched
OTU1453	Proteobacteria	Ralstonia	Notsig	OTU1453	Proteobacteria	Ralstonia	Enriched
OTU1455	Proteobacteria	Acidovorax	Enriched	OTU1455	Proteobacteria	Acidovorax	Enriched
OTU1473	Proteobacteria	Pelomonas	Enriched	OTU1473	Proteobacteria	Pelomonas	Notsig
OTU1474	Proteobacteria	Polaromonas	Notsig	OTU1474	Proteobacteria	Polaromonas	Notsig
OTU1480	Proteobacteria	Variovorax	Notsig	OTU1480	Proteobacteria	Variovorax	Notsig
OTU1483	Proteobacteria	Collimonas	Notsig	OTU1483	Proteobacteria	Collimonas	Enriched
OTU1485	Proteobacteria	Herbaspirillum	Depleted	OTU1485	Proteobacteria	Herbaspirillum	Enriched
OTU1487	Proteobacteria	Janthinobacterium	Depleted	OTU1487	Proteobacteria	Janthinobacterium	Notsig
OTU1488	Proteobacteria	Massilia	Enriched	OTU1488	Proteobacteria	Massilia	Enriched
OTU1489	Proteobacteria	Noviherbaspirillum	Enriched	OTU1489	Proteobacteria	Noviherbaspirillum	Enriched
OTU1498	Proteobacteria	Methylibium	Enriched	OTU1498	Proteobacteria	Methylibium	Notsig
OTU1501	Proteobacteria	Rhizobacter	Enriched	OTU1501	Proteobacteria	Rhizobacter	Notsig
OTU1506	Proteobacteria	Thiomonas	Depleted	OTU1506	Proteobacteria	Thiomonas	Enriched
OTU1542	Proteobacteria	Sulfuricella	Depleted	OTU1542	Proteobacteria	Sulfuricella	Notsig
OTU1549	Proteobacteria	Nitrosomonas	Depleted	OTU1549	Proteobacteria	Nitrosomonas	Notsig
OTU1550	Proteobacteria	Nitrosospira	Depleted	OTU1550	Proteobacteria	Nitrosospira	Enriched
OTU1551	Proteobacteria	Nitrosovibrio	Depleted	OTU1551	Proteobacteria	Nitrosovibrio	Notsig
OTU1552	Proteobacteria	Methyloversatilis	Depleted	OTU1552	Proteobacteria	Methyloversatilis	Notsig
OTU1555	Proteobacteria	Thiobacillus	Depleted	OTU1555	Proteobacteria	Thiobacillus	Notsig
OTU1564	Proteobacteria	Azoarcus	Depleted	OTU1564	Proteobacteria	Azoarcus	Enriched
OTU1565	Proteobacteria	Thauera	Depleted	OTU1565	Proteobacteria	Thauera	Notsig
OTU1568	Proteobacteria	Candidatus Accumulibacter	Notsig	OTU1568	Proteobacteria	Candidatus Accumulibacter	Notsig
OTU1606	Proteobacteria	Desulfovibrio	Enriched	OTU1606	Proteobacteria	Desulfovibrio	Notsig
OTU1618	Proteobacteria	Geobacter	Enriched	OTU1618	Proteobacteria	Geobacter	Notsig
OTU1621	Proteobacteria	Anaeromyxobacter	Enriched	OTU1621	Proteobacteria	Anaeromyxobacter	Depleted
OTU1622	Proteobacteria	Archangium	Enriched	OTU1622	Proteobacteria	Archangium	Notsig
OTU1623	Proteobacteria	Cystobacter	Enriched	OTU1623	Proteobacteria	Cystobacter	Notsig
OTU1624	Proteobacteria	Hyalangium	Enriched	OTU1624	Proteobacteria	Hyalangium	Notsig
OTU1625	Proteobacteria	Melittangium	Enriched	OTU1625	Proteobacteria	Melittangium	Notsig
OTU1626	Proteobacteria	Stigmatella	Enriched	OTU1626	Proteobacteria	Stigmatella	Notsig
OTU1627	Proteobacteria	Haliangium	Enriched	OTU1627	Proteobacteria	Haliangium	Notsig
OTU1628	Proteobacteria	Labilithrix	Enriched	OTU1628	Proteobacteria	Labilithrix	Notsig
OTU1629	Proteobacteria	Corallococcus	Enriched	OTU1629	Proteobacteria	Corallococcus	Notsig
OTU1630	Proteobacteria	Myxococcus	Enriched	OTU1630	Proteobacteria	Myxococcus	Notsig
OTU1631	Proteobacteria	Nannocystis	Enriched	OTU1631	Proteobacteria	Nannocystis	Notsig
OTU1632	Proteobacteria	Plesiocystis	Enriched	OTU1632	Proteobacteria	Plesiocystis	Notsig
OTU1634	Proteobacteria	Chondromyces	Enriched	OTU1634	Proteobacteria	Chondromyces	Notsig
OTU1638	Proteobacteria	Sorangium	Enriched	OTU1638	Proteobacteria	Sorangium	Notsig
OTU1639	Proteobacteria	Sandaracinus	Enriched	OTU1639	Proteobacteria	Sandaracinus	Notsig
OTU1640	Proteobacteria	Enhygromyxa	Enriched	OTU1640	Proteobacteria	Enhygromyxa	Notsig
OTU1641	Proteobacteria	Minicystis	Enriched	OTU1641	Proteobacteria	Minicystis	Notsig
OTU1642	Proteobacteria	Vulgatibacter	Enriched	OTU1642	Proteobacteria	Vulgatibacter	Notsig
OTU1670	Proteobacteria	Sulfurifustis	Depleted	OTU1670	Proteobacteria	Sulfurifustis	Notsig
OTU1690	Proteobacteria	Mangrovitalea	Depleted	OTU1690	Proteobacteria	Mangrovitalea	Notsig
OTU1691	Proteobacteria	Marinobacter	Depleted	OTU1691	Proteobacteria	Marinobacter	Notsig
OTU1705	Proteobacteria	Shewanella	Depleted	OTU1705	Proteobacteria	Shewanella	Enriched
OTU1713	Proteobacteria	Cellvibrio	Enriched	OTU1713	Proteobacteria	Cellvibrio	Depleted
OTU1734	Proteobacteria	CandidatusTenderia	Depleted	OTU1734	Proteobacteria	CandidatusTenderia	Enriched
OTU1739	Proteobacteria	Nitrosococcus	Depleted	OTU1739	Proteobacteria	Nitrosococcus	Notsig
OTU1747	Proteobacteria	Acidihalobacter	Depleted	OTU1747	Proteobacteria	Acidihalobacter	Notsig
OTU1755	Proteobacteria	Nitrococcus	Depleted	OTU1755	Proteobacteria	Nitrococcus	Notsig
OTU1758	Proteobacteria	Thioalkalivibrio	Depleted	OTU1758	Proteobacteria	Thioalkalivibrio	Notsig
OTU1759	Proteobacteria	Thiohalomonas	Depleted	OTU1759	Proteobacteria	Thiohalomonas	Enriched
OTU1765	Proteobacteria	Woeseia	Enriched	OTU1765	Proteobacteria	Woeseia	Depleted
OTU1822	Proteobacteria	Coxiella	Enriched	OTU1822	Proteobacteria	Coxiella	Notsig
OTU1826	Proteobacteria	Legionella	Enriched	OTU1826	Proteobacteria	Legionella	Notsig
OTU1830	Proteobacteria	Methylocaldum	Depleted	OTU1830	Proteobacteria	Methylocaldum	Notsig
OTU1837	Proteobacteria	Methylomonas	Depleted	OTU1837	Proteobacteria	Methylomonas	Notsig
OTU1845	Proteobacteria	Hydrocarboniphaga	Enriched	OTU1845	Proteobacteria	Hydrocarboniphaga	Notsig
OTU1846	Proteobacteria	Nevskia	Notsig	OTU1846	Proteobacteria	Nevskia	Notsig
OTU1848	Proteobacteria	Solimonas	Depleted	OTU1848	Proteobacteria	Solimonas	Notsig
OTU1849	Proteobacteria	Steroidobacter	Enriched	OTU1849	Proteobacteria	Steroidobacter	Notsig
OTU1850	Proteobacteria	Alcanivorax	Depleted	OTU1850	Proteobacteria	Alcanivorax	Notsig
OTU1860	Proteobacteria	Halomonas	Depleted	OTU1860	Proteobacteria	Halomonas	Notsig
OTU1904	Proteobacteria	Pseudomonas	Depleted	OTU1904	Proteobacteria	Pseudomonas	Notsig
OTU1907	Proteobacteria	Salinisphaera	Depleted	OTU1907	Proteobacteria	Salinisphaera	Notsig
OTU1936	Proteobacteria	Thiohalobacter	Depleted	OTU1936	Proteobacteria	Thiohalobacter	Enriched
OTU1948	Proteobacteria	Dokdonella	Enriched	OTU1948	Proteobacteria	Dokdonella	Notsig
OTU1949	Proteobacteria	Dyella	Depleted	OTU1949	Proteobacteria	Dyella	Notsig
OTU1950	Proteobacteria	Frateuria	Depleted	OTU1950	Proteobacteria	Frateuria	Notsig
OTU1951	Proteobacteria	Luteibacter	Depleted	OTU1951	Proteobacteria	Luteibacter	Notsig
OTU1952	Proteobacteria	Metallibacterium	Depleted	OTU1952	Proteobacteria	Metallibacterium	Notsig
OTU1953	Proteobacteria	Mizugakiibacter	Depleted	OTU1953	Proteobacteria	Mizugakiibacter	Notsig
OTU1954	Proteobacteria	Oleiagrimonas	Depleted	OTU1954	Proteobacteria	Oleiagrimonas	Notsig
OTU1955	Proteobacteria	Rhodanobacter	Depleted	OTU1955	Proteobacteria	Rhodanobacter	Notsig
OTU1956	Proteobacteria	Rudaea	Enriched	OTU1956	Proteobacteria	Rudaea	Notsig
OTU1957	Proteobacteria	Arenimonas	Depleted	OTU1957	Proteobacteria	Arenimonas	Notsig
OTU1958	Proteobacteria	Luteimonas	Depleted	OTU1958	Proteobacteria	Luteimonas	Notsig
OTU1959	Proteobacteria	Lysobacter	Depleted	OTU1959	Proteobacteria	Lysobacter	Notsig
OTU1960	Proteobacteria	Pseudoxanthomonas	Depleted	OTU1960	Proteobacteria	Pseudoxanthomonas	Notsig
OTU1962	Proteobacteria	Stenotrophomonas	Depleted	OTU1962	Proteobacteria	Stenotrophomonas	Notsig
OTU1964	Proteobacteria	Xanthomonas	Depleted	OTU1964	Proteobacteria	Xanthomonas	Notsig
OTU104	Thaumarchaeota	Nitrososphaera	Enriched	OTU104	Thaumarchaeota	Nitrososphaera	Enriched
OTU109	Thaumarchaeota	Candidatus Nitrosotalea	Enriched	OTU109	Thaumarchaeota	Candidatus Nitrosotalea	Enriched
OTU2026	Verrucomicrobia	Lacunisphaera	Enriched	OTU2026	Verrucomicrobia	Lacunisphaera	Depleted
OTU2027	Verrucomicrobia	Opitutus	Enriched	OTU2027	Verrucomicrobia	Opitutus	Notsig
OTU2029	Verrucomicrobia	Chthoniobacter	Enriched	OTU2029	Verrucomicrobia	Chthoniobacter	Notsig
OTU2033	Verrucomicrobia	Pedosphaera	Notsig	OTU2033	Verrucomicrobia	Pedosphaera	Notsig
OTU2037	Verrucomicrobia	Verrucomicrobium	Enriched	OTU2037	Verrucomicrobia	Verrucomicrobium	Notsig
G1: 101-14 treated with NaCl, G2: 101-14 treated with ddH2O, G3: 5BB treated with NaCl, G4: 5BB treated with ddH2O. Red font indicate the enrichment between combination 3 and 4 was the same.
